# Supplementary material for: Pilot Study for Deciphering Post-Translational Modifications and Proteoforms of Tau Protein by Capillary Electrophoresis-Mass Spectrometry
Source: J Proteome Res. 2024 Sep 27;23(11):5085–95. doi: 10.1021/acs.jproteome.4c00587 (PMC11536466; doi:10.1021/acs.jproteome.4c00587)
Supplement: Supplementary file 2 — pr4c00587_si_002.xlsx [file pr4c00587_si_002.xlsx]

## Sheet: RPLC-MS
Tryptic peptides identified from p-Tau by RPLC-MS/MS.
Annotated Sequence	Modifications	Modifications in Master Proteins	Qvality PEP	Qvality q-value	# Protein Groups	# Proteins	# PSMs	Master Protein Accessions	Master Protein Descriptions	Positions in Master Proteins	# Missed Cleavages	Theo. MH+ [Da]	Charge (by Search Engine): Sequest HT	RT [min] (by Search Engine): Sequest HT	Percolator q-Value (by Search Engine): Sequest HT	Percolator PEP (by Search Engine): Sequest HT	XCorr (by Search Engine): Sequest HT
[-].GSSPEQPAEPR.[Q]			0.00542245	0.000268253	1	1	4	P10636-2	Isoform Fetal-tau of Microtubule-associated protein tau OS=Homo sapiens OX=9606 GN=MAPT	P10636-2 [1-11]	0	1154.54	2	28.848	4.237e-05	9.066e-06	2.32
[K].AEEAGIGDTPSLEDEAAGHVTQAR.[M]			1.90265e-11	0	1	1	151	P10636-2	Isoform Fetal-tau of Microtubule-associated protein tau OS=Homo sapiens OX=9606 GN=MAPT	P10636-2 [51-74]	0	2424.13	2	52.1149	0	3.757e-16	6.89
[K].AKTDHGAEIVYK.[S]			3.79058e-05	0	1	1	148	P10636-2	Isoform Fetal-tau of Microtubule-associated protein tau OS=Homo sapiens OX=9606 GN=MAPT	P10636-2 [301-312]	1	1331.7	2	44.0188	0	1.007e-07	3.92
[K].AKTDHGAEIVYKSPVVSGDTSPR.[H]	1xPhospho [S13(100)]	P10636-2 1xPhospho [S313(100)]	4.06117e-08	0	1	1	14	P10636-2	Isoform Fetal-tau of Microtubule-associated protein tau OS=Homo sapiens OX=9606 GN=MAPT	P10636-2 [301-323]	2	2494.2	2	34.5881	0	2.291e-11	6.17
[K].AKTDHGAEIVYKSPVVSGDTSPR.[H]	1xSuccinyl [K2]; 3xPhospho [S13(100); S17(100); T20(99.3)]	P10636-2 3xPhospho [S313(100); S317(100); T320(99.3)]	0.0146115	0.000268253	1	1	1	P10636-2	Isoform Fetal-tau of Microtubule-associated protein tau OS=Homo sapiens OX=9606 GN=MAPT	P10636-2 [301-323]	2	2754.15	3	50.1173	4.237e-05	3.888e-05	5.16
[K].AKTDHGAEIVYKSPVVSGDTSPR.[H]	2xPhospho [S13(100); T20(99.5)]	P10636-2 2xPhospho [S313(100); T320(99.5)]	1.8809e-06	0	1	1	278	P10636-2	Isoform Fetal-tau of Microtubule-associated protein tau OS=Homo sapiens OX=9606 GN=MAPT	P10636-2 [301-323]	2	2574.16	2	37.3881	0	3.638e-13	7.3
[K].AKTDHGAEIVYKSPVVSGDTSPR.[H]	3xPhospho [Y11(99.0); S17(100); S21(99.0)]; 3xPhospho [S13(100); S17(100); S21(100)]	P10636-2 3xPhospho [Y311(99.0); S317(100); S321(99.0)]; 3xPhospho [S313(100); S317(100); S321(100)]	2.20546e-05	0	1	1	499	P10636-2	Isoform Fetal-tau of Microtubule-associated protein tau OS=Homo sapiens OX=9606 GN=MAPT	P10636-2 [301-323]	2	2654.13	4	41.055	0	6.528e-10	7.74
[K].CGSLGNIHHKPGGGQVEVK.[S]	1xCarbamidomethyl [C1]		1.10155e-05	0	1	1	5	P10636-2	Isoform Fetal-tau of Microtubule-associated protein tau OS=Homo sapiens OX=9606 GN=MAPT	P10636-2 [239-257]	0	1974	2	29.2779	0	1.394e-11	3.74
[K].CGSLGNIHHKPGGGQVEVK.[S]	1xCarbamidomethyl [C1]; 1xMethyl [K10(100)]	P10636-2 1xMethyl [K248(100)]	0.0877403	0.000776831	1	1	2	P10636-2	Isoform Fetal-tau of Microtubule-associated protein tau OS=Homo sapiens OX=9606 GN=MAPT	P10636-2 [239-257]	0	1988.01	3	30.3145	8.148e-05	0.001662	1.62
[K].DGTGSDDK.[K]			0.00747212	0.000268253	1	1	95	P10636-2	Isoform Fetal-tau of Microtubule-associated protein tau OS=Homo sapiens OX=9606 GN=MAPT	P10636-2 [81-88]	0	794.316	2	3.1013	4.237e-05	9.48e-05	2.01
[K].DGTGSDDKK.[A]			0.00151346	0.000268253	1	1	358	P10636-2	Isoform Fetal-tau of Microtubule-associated protein tau OS=Homo sapiens OX=9606 GN=MAPT	P10636-2 [81-89]	1	922.411	3	24.561	3.076e-05	9.564e-07	2.65
[K].DQGGYTMHQDQEGDTDAGLK.[A]			4.75421e-11	0	1	1	1320	P10636-2	Isoform Fetal-tau of Microtubule-associated protein tau OS=Homo sapiens OX=9606 GN=MAPT	P10636-2 [31-50]	0	2165.9	2	39.496	0	3.757e-16	7.13
[K].DQGGYTMHQDQEGDTDAGLK.[A]	1xOxidation [M7]		2.11684e-09	0	1	1	218	P10636-2	Isoform Fetal-tau of Microtubule-associated protein tau OS=Homo sapiens OX=9606 GN=MAPT	P10636-2 [31-50]	0	2181.9	2	34.703	0	3.757e-16	5.92
[K].DQGGYTMHQDQEGDTDAGLKAEEAGIGDTPSLEDEAAGHVTQAR.[M]			2.32443e-12	0	1	1	5	P10636-2	Isoform Fetal-tau of Microtubule-associated protein tau OS=Homo sapiens OX=9606 GN=MAPT	P10636-2 [31-74]	1	4571.01	4	57.9838	0	3.757e-16	8.91
[K].DQGGYTMHQDQEGDTDAGLKAEEAGIGDTPSLEDEAAGHVTQAR.[M]	1xOxidation [M7]		1.01311e-08	0	1	1	1	P10636-2	Isoform Fetal-tau of Microtubule-associated protein tau OS=Homo sapiens OX=9606 GN=MAPT	P10636-2 [31-74]	1	4587.01	5	54.7487	0	3.757e-16	6.53
[K].DRVQSKIGSLDNITHVPGGGNKK.[I]	1xMethyl [R2(100)]; 1xPhospho [S5(100)]; 1xAcetyl [K6(100)]	P10636-2 1xMethyl [R266(100)]; 1xPhospho [S269(100)]; 1xAcetyl [K270(100)]	0.231707	0.00699801	1	1	2	P10636-2	Isoform Fetal-tau of Microtubule-associated protein tau OS=Homo sapiens OX=9606 GN=MAPT	P10636-2 [265-287]	3	2556.29	3	47.3286	0.0007209	0.0147	1.44
[K].GQANATR.[I]			0.102412	0.00102823	1	1	349	P10636-2	Isoform Fetal-tau of Microtubule-associated protein tau OS=Homo sapiens OX=9606 GN=MAPT	P10636-2 [112-118]	0	717.364	2	23.914	0.0001394	0.002742	2.38
[K].GQANATRIPAK.[T]	1xPhospho [T6(100)]	P10636-2 1xPhospho [T117(100)]	0.0234331	0.000268253	1	1	4	P10636-2	Isoform Fetal-tau of Microtubule-associated protein tau OS=Homo sapiens OX=9606 GN=MAPT	P10636-2 [112-122]	1	1206.6	2	28.8044	4.237e-05	0.0001539	3.58
[K].GQANATRIPAKTPPAPK.[T]			8.27913e-06	0	1	1	5	P10636-2	Isoform Fetal-tau of Microtubule-associated protein tau OS=Homo sapiens OX=9606 GN=MAPT	P10636-2 [112-128]	2	1717.97	3	30.0094	0	7.786e-12	3.44
[K].HQPGGGK.[V]			0.0145397	0.000268253	1	1	341	P10636-2	Isoform Fetal-tau of Microtubule-associated protein tau OS=Homo sapiens OX=9606 GN=MAPT	P10636-2 [216-222]	0	680.347	2	15.197	4.237e-05	3.824e-05	2.18
[K].HQPGGGKVQIVYKPVDLSK.[V]			2.49434e-05	0	1	1	5	P10636-2	Isoform Fetal-tau of Microtubule-associated protein tau OS=Homo sapiens OX=9606 GN=MAPT	P10636-2 [216-234]	1	2050.14	3	35.5251	3.076e-05	4.387e-07	3.31
[K].HQPGGGKVQIVYKPVDLSK.[V]	1xSuccinyl [K7]		1.14393e-06	0	1	1	9	P10636-2	Isoform Fetal-tau of Microtubule-associated protein tau OS=Homo sapiens OX=9606 GN=MAPT	P10636-2 [216-234]	1	2150.16	3	49.0191	0	1.301e-13	5.08
[K].IGSLDNITHVPGGGNK.[K]			9.13596e-09	0	1	1	1520	P10636-2	Isoform Fetal-tau of Microtubule-associated protein tau OS=Homo sapiens OX=9606 GN=MAPT	P10636-2 [271-286]	0	1578.82	2	73.756	0	2.526e-15	5.07
[K].IGSLDNITHVPGGGNK.[K]	1xPhospho [S3(100)]	P10636-2 1xPhospho [S273(100)]	9.00193e-06	0	1	1	12	P10636-2	Isoform Fetal-tau of Microtubule-associated protein tau OS=Homo sapiens OX=9606 GN=MAPT	P10636-2 [271-286]	0	1658.79	2	51.0394	0	9.198e-12	4.57
[K].IGSLDNITHVPGGGNKK.[I]			2.56074e-07	0	1	1	1406	P10636-2	Isoform Fetal-tau of Microtubule-associated protein tau OS=Homo sapiens OX=9606 GN=MAPT	P10636-2 [271-287]	1	1706.92	2	36.3827	0	1.131e-13	4.6
[K].IGSLDNITHVPGGGNKK.[I]	1xAcetyl [K16(99.8)]	P10636-2 1xAcetyl [K286(99.8)]	5.52901e-06	0	1	1	9	P10636-2	Isoform Fetal-tau of Microtubule-associated protein tau OS=Homo sapiens OX=9606 GN=MAPT	P10636-2 [271-287]	1	1748.93	3	47.7427	0	3.384e-12	4
[K].IGSLDNITHVPGGGNKK.[I]	1xPhospho [S3(100)]	P10636-2 1xPhospho [S273(100)]	0.00200379	0.000268253	1	1	2	P10636-2	Isoform Fetal-tau of Microtubule-associated protein tau OS=Homo sapiens OX=9606 GN=MAPT	P10636-2 [271-287]	1	1786.88	3	42.4449	3.076e-05	6.484e-07	3.35
[K].IGSLDNITHVPGGGNKK.[I]	1xSuccinyl [K16]; 1xSuccinyl [K17]		4.57806e-07	0	1	1	23	P10636-2	Isoform Fetal-tau of Microtubule-associated protein tau OS=Homo sapiens OX=9606 GN=MAPT	P10636-2 [271-287]	1	1806.93	2	46.5678	0	1.974e-14	4.69
[K].IGSLDNITHVPGGGNKKIETHK.[L]			5.96242e-05	0	1	1	7	P10636-2	Isoform Fetal-tau of Microtubule-associated protein tau OS=Homo sapiens OX=9606 GN=MAPT	P10636-2 [271-292]	2	2315.25	3	33.1668	0	4.556e-10	3.54
[K].IGSTENLK.[H]			0.00506069	0.000268253	1	1	910	P10636-2	Isoform Fetal-tau of Microtubule-associated protein tau OS=Homo sapiens OX=9606 GN=MAPT	P10636-2 [208-215]	0	861.468	2	62.7852	4.237e-05	1.721e-05	2.9
[K].IGSTENLKHQPGGGK.[V]	1xSuccinyl [K8]		4.32249e-06	0	1	1	4	P10636-2	Isoform Fetal-tau of Microtubule-associated protein tau OS=Homo sapiens OX=9606 GN=MAPT	P10636-2 [208-222]	1	1622.81	2	32.4882	0	2.024e-12	4.05
[K].IGSTENLKHQPGGGKVQIVYKPVDLSK.[V]			7.39273e-06	0	1	1	7	P10636-2	Isoform Fetal-tau of Microtubule-associated protein tau OS=Homo sapiens OX=9606 GN=MAPT	P10636-2 [208-234]	2	2892.59	3	37.2277	0	6.109e-12	3.91
[K].KAKGADGK.[T]	1xAcetyl [K3(100)]	P10636-2 1xAcetyl [K91(100)]	0.231707	0.00699801	1	1	1	P10636-2	Isoform Fetal-tau of Microtubule-associated protein tau OS=Homo sapiens OX=9606 GN=MAPT	P10636-2 [89-96]	2	816.457	2	8.8102	0.0007209	0.01481	1.39
[K].KIETHK.[EL]			0.0959298	0.00102823	1	2	608	P10636-2	Isoform Fetal-tau of Microtubule-associated protein tau OS=Homo sapiens OX=9606 GN=MAPT	P10636-2 [287-292]	1	755.441	2	15.5339	0.0001394	0.002781	2.31
[K].KIETHKLTFR.[E]	1xPhospho [T4(100)]	P10636-2 1xPhospho [T290(100)]	0.00145502	0.000268253	1	1	8	P10636-2	Isoform Fetal-tau of Microtubule-associated protein tau OS=Homo sapiens OX=9606 GN=MAPT	P10636-2 [287-296]	2	1352.71	3	32.3106	1.81e-05	3.34e-07	4.3
[K].KIETHKLTFR.[E]	1xSuccinyl [K6]		0.000252284	0	1	1	6	P10636-2	Isoform Fetal-tau of Microtubule-associated protein tau OS=Homo sapiens OX=9606 GN=MAPT	P10636-2 [287-296]	2	1372.76	3	37.2005	0	8.968e-09	3.27
[K].KVAVVR.[T]			0.162338	0.00370255	1	1	938	P10636-2	Isoform Fetal-tau of Microtubule-associated protein tau OS=Homo sapiens OX=9606 GN=MAPT	P10636-2 [173-178]	1	671.456	2	70.296	0.0006219	0.0113	2.14
[K].KVAVVR.[T]	1xSuccinyl [K1]		0.24366	0.00815385	1	1	5	P10636-2	Isoform Fetal-tau of Microtubule-associated protein tau OS=Homo sapiens OX=9606 GN=MAPT	P10636-2 [173-178]	1	771.472	2	32.2517	0.001189	0.02825	1.59
[K].KVAVVRTPPK.[S]	1xPhospho [T7(100)]	P10636-2 1xPhospho [T179(100)]	0.00337787	0.000268253	1	1	20	P10636-2	Isoform Fetal-tau of Microtubule-associated protein tau OS=Homo sapiens OX=9606 GN=MAPT	P10636-2 [173-182]	2	1174.67	3	28.9325	3.076e-05	2.764e-06	3.63
[K].KVAVVRTPPKSPSSAK.[S]	1xPhospho [T7(99.6)]	P10636-2 1xPhospho [T179(99.6)]	7.72768e-06	0	1	1	80	P10636-2	Isoform Fetal-tau of Microtubule-associated protein tau OS=Homo sapiens OX=9606 GN=MAPT	P10636-2 [173-188]	3	1731.95	2	28.4031	4.237e-05	6.437e-06	4.93
[K].KVAVVRTPPKSPSSAK.[S]	2xPhospho [T7(100); S11(100)]	P10636-2 2xPhospho [T179(100); S183(100)]	0.0599438	0.00052242	1	1	34	P10636-2	Isoform Fetal-tau of Microtubule-associated protein tau OS=Homo sapiens OX=9606 GN=MAPT	P10636-2 [173-188]	3	1811.92	4	30.0624	5.153e-05	0.00114	4.33
[K].LDFKDR.[V]			0.130165	0.00201311	1	1	835	P10636-2	Isoform Fetal-tau of Microtubule-associated protein tau OS=Homo sapiens OX=9606 GN=MAPT	P10636-2 [261-266]	1	793.42	2	68.8435	0.0002767	0.005715	1.96
[K].LDFKDR.[V]	1xSuccinyl [K4]		0.219297	0.00557615	1	1	5	P10636-2	Isoform Fetal-tau of Microtubule-associated protein tau OS=Homo sapiens OX=9606 GN=MAPT	P10636-2 [261-266]	1	893.436	2	46.0918	0.0006441	0.01301	1.81
[K].LDFKDRVQSK.[I]			0.3108	0.00948143	1	1	3	P10636-2	Isoform Fetal-tau of Microtubule-associated protein tau OS=Homo sapiens OX=9606 GN=MAPT	P10636-2 [261-270]	2	1235.67	2	32.0437	0.001245	0.03044	1.84
[K].LTFRENAK.[A]			0.0114764	0.000268253	1	1	10	P10636-2	Isoform Fetal-tau of Microtubule-associated protein tau OS=Homo sapiens OX=9606 GN=MAPT	P10636-2 [293-300]	1	978.537	2	30.9641	4.237e-05	3.372e-05	2.48
[K].SEKLDFK.[D]			0.024977	0.000268253	1	1	559	P10636-2	Isoform Fetal-tau of Microtubule-associated protein tau OS=Homo sapiens OX=9606 GN=MAPT	P10636-2 [258-264]	1	866.462	2	32.6552	4.237e-05	0.0006296	2.73
[K].SEKLDFK.[D]	1xAcetyl [K3(100)]	P10636-2 1xAcetyl [K260(100)]	0.0526328	0.000268253	1	1	1	P10636-2	Isoform Fetal-tau of Microtubule-associated protein tau OS=Homo sapiens OX=9606 GN=MAPT	P10636-2 [258-264]	1	908.472	2	43.2787	4.237e-05	0.0005577	2
[K].SEKLDFKDR.[V]			0.000416822	0	1	1	91	P10636-2	Isoform Fetal-tau of Microtubule-associated protein tau OS=Homo sapiens OX=9606 GN=MAPT	P10636-2 [258-266]	2	1137.59	3	30.8984	0	2.534e-08	3.08
[K].SEKLDFKDR.[V]	1xSuccinyl [K3]		0.0127911	0.000268253	1	1	9	P10636-2	Isoform Fetal-tau of Microtubule-associated protein tau OS=Homo sapiens OX=9606 GN=MAPT	P10636-2 [258-266]	2	1237.61	2	38.5679	6.158e-05	0.001336	2.57
[K].SGDRSGYSSPGSPGTPGSR.[S]	1xPhospho [S5(100)]	P10636-2 1xPhospho [S143(100)]	2.16245e-05	0	1	1	45	P10636-2	Isoform Fetal-tau of Microtubule-associated protein tau OS=Homo sapiens OX=9606 GN=MAPT	P10636-2 [139-157]	1	1888.78	2	31.619	0	9.237e-11	4.96
[K].SGDRSGYSSPGSPGTPGSR.[S]	2xPhospho [S5(100); S8(99.5)]	P10636-2 2xPhospho [S143(100); S146(99.5)]	5.90399e-05	0	1	1	472	P10636-2	Isoform Fetal-tau of Microtubule-associated protein tau OS=Homo sapiens OX=9606 GN=MAPT	P10636-2 [139-157]	1	1968.75	2	32.5297	0	1.569e-08	4.87
[K].SGDRSGYSSPGSPGTPGSR.[S]	3xPhospho [S5(100); S8(99.4); T15(100)]; 3xPhospho [S5(100); S9(100); S12(99.1)]	P10636-2 3xPhospho [S143(100); S146(99.4); T153(100)]; 3xPhospho [S143(100); S147(100); S150(99.1)]	0.00440807	0.000268253	1	1	44	P10636-2	Isoform Fetal-tau of Microtubule-associated protein tau OS=Homo sapiens OX=9606 GN=MAPT	P10636-2 [139-157]	1	2048.71	2	35.4238	7.135e-05	0.001549	3.88
[K].SKDGTGSDDK.[K]			0.00583883	0.000268253	1	1	239	P10636-2	Isoform Fetal-tau of Microtubule-associated protein tau OS=Homo sapiens OX=9606 GN=MAPT	P10636-2 [79-88]	1	1009.44	2	22.5809	4.237e-05	0.0002643	2.1
[K].SKDGTGSDDKK.[A]			6.6885e-07	0	1	1	733	P10636-2	Isoform Fetal-tau of Microtubule-associated protein tau OS=Homo sapiens OX=9606 GN=MAPT	P10636-2 [79-89]	2	1137.54	3	18.2284	0	4.292e-14	4.55
[K].SKDGTGSDDKK.[A]	1xAcetyl [K2(100)]	P10636-2 1xAcetyl [K80(100)]	0.113942	0.00126972	1	1	8	P10636-2	Isoform Fetal-tau of Microtubule-associated protein tau OS=Homo sapiens OX=9606 GN=MAPT	P10636-2 [79-89]	2	1179.55	2	1.859	0.001285	0.03218	1.91
[K].SKIGSTENLK.[H]			0.00449587	0.000268253	1	1	9	P10636-2	Isoform Fetal-tau of Microtubule-associated protein tau OS=Homo sapiens OX=9606 GN=MAPT	P10636-2 [206-215]	1	1076.59	2	28.6992	4.237e-05	9.865e-06	2.44
[K].SKIGSTENLK.[H]	1xAcetyl [K2(100)]	P10636-2 1xAcetyl [K207(100)]	0.0133055	0.000268253	1	1	6	P10636-2	Isoform Fetal-tau of Microtubule-associated protein tau OS=Homo sapiens OX=9606 GN=MAPT	P10636-2 [206-215]	1	1118.61	2	36.6249	4.237e-05	6.259e-05	2.26
[K].SKIGSTENLK.[H]	1xSuccinyl [K2]		0.00498638	0.000268253	1	1	7	P10636-2	Isoform Fetal-tau of Microtubule-associated protein tau OS=Homo sapiens OX=9606 GN=MAPT	P10636-2 [206-215]	1	1176.61	2	37.2795	4.237e-05	4.236e-06	2.68
[K].SKIGSTENLKHQPGGGKVQIVYKPVDLSK.[V]	1xSuccinyl [K17]		0.175037	0.00393188	1	1	2	P10636-2	Isoform Fetal-tau of Microtubule-associated protein tau OS=Homo sapiens OX=9606 GN=MAPT	P10636-2 [206-234]	3	3207.74	4	93.1891	0.0004114	0.007664	2.11
[K].SPVVSGDTSPR.[H]			0.000102476	0	1	1	658	P10636-2	Isoform Fetal-tau of Microtubule-associated protein tau OS=Homo sapiens OX=9606 GN=MAPT	P10636-2 [313-323]	0	1101.55	2	48.4546	0	1.809e-08	3.46
[K].SPVVSGDTSPR.[H]	1xPhospho [S5]; 1xPhospho [S9]	P10636-2 1xPhospho [S317(100)]; 1xPhospho [S321(99.6)]	0.00901269	0.000268253	1	1	31	P10636-2	Isoform Fetal-tau of Microtubule-associated protein tau OS=Homo sapiens OX=9606 GN=MAPT	P10636-2 [313-323]	0	1181.52	2	32.0907	4.237e-05	2.974e-05	3.19
[K].SPVVSGDTSPR.[H]	2xPhospho [S1(100); S5(100)]; 2xPhospho [S5(100); T8(99.4)]	P10636-2 2xPhospho [S313(100); S317(100)]; 2xPhospho [S317(100); T320(99.4)]	0.00397453	0.000268253	1	1	39	P10636-2	Isoform Fetal-tau of Microtubule-associated protein tau OS=Homo sapiens OX=9606 GN=MAPT	P10636-2 [313-323]	0	1261.49	2	37.603	4.237e-05	4.274e-05	4.21
[K].SRLQTAPVPMPDLK.[N]			0.000771153	0	1	1	27	P10636-2	Isoform Fetal-tau of Microtubule-associated protein tau OS=Homo sapiens OX=9606 GN=MAPT	P10636-2 [189-202]	1	1552.85	3	49.228	3.076e-05	1.493e-06	3.27
[K].SRLQTAPVPMPDLK.[N]	1xOxidation [M10]		0.0302356	0.000268253	1	1	1	P10636-2	Isoform Fetal-tau of Microtubule-associated protein tau OS=Homo sapiens OX=9606 GN=MAPT	P10636-2 [189-202]	1	1568.85	3	37.7858	4.237e-05	0.0001754	2.47
[K].TDHGAEIVYK.[S]			0.000196269	0	1	1	1104	P10636-2	Isoform Fetal-tau of Microtubule-associated protein tau OS=Homo sapiens OX=9606 GN=MAPT	P10636-2 [303-312]	0	1132.56	2	55.2532	0	1.106e-08	3.73
[K].TDHGAEIVYKSPVVSGDTSPR.[H]	1xPhospho [S11(100)]	P10636-2 1xPhospho [S313(100)]	1.74699e-06	0	1	1	13	P10636-2	Isoform Fetal-tau of Microtubule-associated protein tau OS=Homo sapiens OX=9606 GN=MAPT	P10636-2 [303-323]	1	2295.07	2	39.4503	0	2.429e-10	5.89
[K].TDHGAEIVYKSPVVSGDTSPR.[H]	2xPhospho [S15(100); S19(100)]	P10636-2 2xPhospho [S317(100); S321(100)]	1.78174e-06	0	1	1	818	P10636-2	Isoform Fetal-tau of Microtubule-associated protein tau OS=Homo sapiens OX=9606 GN=MAPT	P10636-2 [303-323]	1	2375.03	2	46.2885	0	5.328e-11	7.51
[K].TDHGAEIVYKSPVVSGDTSPR.[H]	3xPhospho [S11(100); S15(100); S19(100)]	P10636-2 3xPhospho [S313(100); S317(100); S321(100)]	4.34382e-06	0	1	1	596	P10636-2	Isoform Fetal-tau of Microtubule-associated protein tau OS=Homo sapiens OX=9606 GN=MAPT	P10636-2 [303-323]	1	2455	2	54.5971	0	4.299e-11	7.98
[K].TPPAPK.[T]			0.0950354	0.00102823	1	1	954	P10636-2	Isoform Fetal-tau of Microtubule-associated protein tau OS=Homo sapiens OX=9606 GN=MAPT	P10636-2 [123-128]	0	610.356	2	39.9006	0.0002494	0.005039	2.06
[K].TPPAPKTPPSSGEPPK.[S]			0.00114321	0.000268253	1	1	2	P10636-2	Isoform Fetal-tau of Microtubule-associated protein tau OS=Homo sapiens OX=9606 GN=MAPT	P10636-2 [123-138]	1	1587.84	3	30.0292	1.81e-05	2.016e-07	2.91
[K].TPPAPKTPPSSGEPPK.[S]	1xAcetyl [K6(100)]	P10636-2 1xAcetyl [K128(100)]	2.84433e-06	0	1	1	7	P10636-2	Isoform Fetal-tau of Microtubule-associated protein tau OS=Homo sapiens OX=9606 GN=MAPT	P10636-2 [123-138]	1	1629.85	2	33.1025	0	8.504e-13	3.49
[K].TPPAPKTPPSSGEPPK.[S]	1xPhospho [T7(100)]	P10636-2 1xPhospho [T129(100)]	0.000122951	0	1	1	300	P10636-2	Isoform Fetal-tau of Microtubule-associated protein tau OS=Homo sapiens OX=9606 GN=MAPT	P10636-2 [123-138]	1	1667.8	2	35.3321	0	1.271e-07	4.33
[K].TPPAPKTPPSSGEPPK.[S]	1xSuccinyl [K6]		6.5794e-05	0	1	1	5	P10636-2	Isoform Fetal-tau of Microtubule-associated protein tau OS=Homo sapiens OX=9606 GN=MAPT	P10636-2 [123-138]	1	1687.85	2	33.519	0	5.615e-10	3.81
[K].TPPAPKTPPSSGEPPKSGDR.[S]	1xPhospho [T7(100)]	P10636-2 1xPhospho [T129(100)]	1.81718e-06	0	1	1	60	P10636-2	Isoform Fetal-tau of Microtubule-associated protein tau OS=Homo sapiens OX=9606 GN=MAPT	P10636-2 [123-142]	2	2082.99	3	30.6976	0	2.171e-12	5.11
[K].TPPAPKTPPSSGEPPKSGDRSGYSSPGSPGTPGSR.[S]	3xPhospho [S10(98.3); S21(96.7); S25(98.3)]	P10636-2 3xPhospho [S132(98.3); S143(96.7); S147(98.3)]	0.00248868	0.000268253	1	1	14	P10636-2	Isoform Fetal-tau of Microtubule-associated protein tau OS=Homo sapiens OX=9606 GN=MAPT	P10636-2 [123-157]	3	3617.53	4	33.423	3.076e-05	1.012e-06	4.1
[K].TPPSSGEPPK.[S]			0.000991156	0	1	1	992	P10636-2	Isoform Fetal-tau of Microtubule-associated protein tau OS=Homo sapiens OX=9606 GN=MAPT	P10636-2 [129-138]	0	996.5	2	93.333	4.237e-05	4.895e-06	2.52
[K].TPPSSGEPPK.[S]	1xPhospho [T1(100)]	P10636-2 1xPhospho [T129(100)]	0.0244915	0.000268253	1	1	9	P10636-2	Isoform Fetal-tau of Microtubule-associated protein tau OS=Homo sapiens OX=9606 GN=MAPT	P10636-2 [129-138]	0	1076.47	2	29.8338	4.237e-05	0.0001129	2.34
[K].TPPSSGEPPKSGDR.[S]			3.97542e-06	0	1	1	942	P10636-2	Isoform Fetal-tau of Microtubule-associated protein tau OS=Homo sapiens OX=9606 GN=MAPT	P10636-2 [129-142]	1	1411.68	3	29.3415	0	1.662e-11	4.21
[K].TPPSSGEPPKSGDR.[S]	1xPhospho [S11(100)]	P10636-2 1xPhospho [S139(100)]	0.0362234	0.000268253	1	1	3	P10636-2	Isoform Fetal-tau of Microtubule-associated protein tau OS=Homo sapiens OX=9606 GN=MAPT	P10636-2 [129-142]	1	1491.65	2	28.4206	5.153e-05	0.0008969	2.95
[K].TPPSSGEPPKSGDRSGYSSPGSPGTPGSR.[S]			0.00812579	0.000268253	1	1	2	P10636-2	Isoform Fetal-tau of Microtubule-associated protein tau OS=Homo sapiens OX=9606 GN=MAPT	P10636-2 [129-157]	2	2786.3	3	32.1597	4.237e-05	1.156e-05	2.1
[K].TPPSSGEPPKSGDRSGYSSPGSPGTPGSR.[S]	1xPhospho [S15(99)]	P10636-2 1xPhospho [S143(99)]	0.000478417	0	1	1	14	P10636-2	Isoform Fetal-tau of Microtubule-associated protein tau OS=Homo sapiens OX=9606 GN=MAPT	P10636-2 [129-157]	2	2866.26	3	31.8611	3.076e-05	1.922e-06	3.57
[K].TPPSSGEPPKSGDRSGYSSPGSPGTPGSR.[S]	2xPhospho [S15(100); S18(99.4)]; 2xPhospho [S5(98.9); S11(100)]	P10636-2 2xPhospho [S143(100); S146(99.4)]; 2xPhospho [S133(98.9); S139(100)]	2.73448e-06	0	1	1	300	P10636-2	Isoform Fetal-tau of Microtubule-associated protein tau OS=Homo sapiens OX=9606 GN=MAPT	P10636-2 [129-157]	2	2946.23	2	31.5629	0	7.86e-13	4.87
[K].TPPSSGEPPKSGDRSGYSSPGSPGTPGSR.[S]	3xPhospho [S18(100); S19(100); T25(99.1)]	P10636-2 3xPhospho [S146(100); S147(100); T153(99.1)]	0.000893838	0	1	1	80	P10636-2	Isoform Fetal-tau of Microtubule-associated protein tau OS=Homo sapiens OX=9606 GN=MAPT	P10636-2 [129-157]	2	3026.2	3	34.7009	3.076e-05	6.721e-07	4.5
[K].VAVVRTPPK.[S]	1xPhospho [T6(100)]	P10636-2 1xPhospho [T179(100)]	0.017446	0.000268253	1	1	8	P10636-2	Isoform Fetal-tau of Microtubule-associated protein tau OS=Homo sapiens OX=9606 GN=MAPT	P10636-2 [174-182]	1	1046.58	2	31.8167	4.237e-05	5.604e-05	3.47
[K].VAVVRTPPKSPSSAK.[S]	1xPhospho [T6(100)]	P10636-2 1xPhospho [T179(100)]	4.61567e-05	0	1	1	74	P10636-2	Isoform Fetal-tau of Microtubule-associated protein tau OS=Homo sapiens OX=9606 GN=MAPT	P10636-2 [174-188]	2	1603.86	3	30.6093	0	5.977e-09	4.6
[K].VAVVRTPPKSPSSAK.[S]	2xPhospho [T6(100); S10(99.4)]; 2xPhospho [T6(100); S12(99.2)]	P10636-2 2xPhospho [T179(100); S183(99.4)]; 2xPhospho [T179(100); S185(99.2)]	0.0477818	0.000268253	1	1	11	P10636-2	Isoform Fetal-tau of Microtubule-associated protein tau OS=Homo sapiens OX=9606 GN=MAPT	P10636-2 [174-188]	2	1683.82	3	31.3808	4.237e-05	0.0006811	3.74
[K].VQIVYKPVDLSK.[V]			9.64431e-06	0	1	1	1319	P10636-2	Isoform Fetal-tau of Microtubule-associated protein tau OS=Homo sapiens OX=9606 GN=MAPT	P10636-2 [223-234]	0	1388.81	3	74.1512	0	1.016e-10	4.01
[K].VQIVYKPVDLSK.[V]	1xAcetyl [K6(100)]	P10636-2 1xAcetyl [K228(100)]	0.000671885	0	1	1	13	P10636-2	Isoform Fetal-tau of Microtubule-associated protein tau OS=Homo sapiens OX=9606 GN=MAPT	P10636-2 [223-234]	0	1430.83	2	62.9739	0	7.108e-08	3.14
[K].VQIVYKPVDLSK.[V]	1xMethyl [K6(100)]	P10636-2 1xMethyl [K228(100)]	0.000148977	0	1	1	35	P10636-2	Isoform Fetal-tau of Microtubule-associated protein tau OS=Homo sapiens OX=9606 GN=MAPT	P10636-2 [223-234]	0	1402.83	2	53.7335	3.076e-05	1.378e-06	3.37
[K].VQIVYKPVDLSK.[V]	1xPhospho [S11(100)]	P10636-2 1xPhospho [S233(100)]	0.0468652	0.000268253	1	1	5	P10636-2	Isoform Fetal-tau of Microtubule-associated protein tau OS=Homo sapiens OX=9606 GN=MAPT	P10636-2 [223-234]	0	1468.78	2	53.7346	4.237e-05	0.0006627	3.21
[K].VQIVYKPVDLSK.[V]	1xSuccinyl [K6]		0.00137833	0.000268253	1	1	6	P10636-2	Isoform Fetal-tau of Microtubule-associated protein tau OS=Homo sapiens OX=9606 GN=MAPT	P10636-2 [223-234]	0	1488.83	2	64.4474	4.237e-05	0.0002454	2.81
[K].VQIVYKPVDLSKVTSK.[C]			1.04691e-06	0	1	1	17	P10636-2	Isoform Fetal-tau of Microtubule-associated protein tau OS=Homo sapiens OX=9606 GN=MAPT	P10636-2 [223-238]	1	1804.06	4	47.9588	0	3.237e-13	4.69
[K].VQIVYKPVDLSKVTSK.[C]	1xAcetyl [K12(100)]	P10636-2 1xAcetyl [K234(100)]	4.00153e-05	0	1	1	3	P10636-2	Isoform Fetal-tau of Microtubule-associated protein tau OS=Homo sapiens OX=9606 GN=MAPT	P10636-2 [223-238]	1	1846.07	3	58.5587	0	1.994e-10	3.42
[K].VQIVYKPVDLSKVTSK.[C]	1xPhospho [S11(98.9)]	P10636-2 1xPhospho [S233(98.9)]	0.0232041	0.000268253	1	1	5	P10636-2	Isoform Fetal-tau of Microtubule-associated protein tau OS=Homo sapiens OX=9606 GN=MAPT	P10636-2 [223-238]	1	1884.02	3	56.2077	5.153e-05	0.0007865	3.18
[K].VQIVYKPVDLSKVTSK.[C]	1xSuccinyl [K12]		4.71532e-07	0	1	1	12	P10636-2	Isoform Fetal-tau of Microtubule-associated protein tau OS=Homo sapiens OX=9606 GN=MAPT	P10636-2 [223-238]	1	1904.07	3	59.5204	0	2.302e-12	4.5
[K].VQIVYKPVDLSKVTSK.[C]	2xPhospho [S11(100); S15(100)]	P10636-2 2xPhospho [S233(100); S237(100)]	0.000385254	0	1	1	4	P10636-2	Isoform Fetal-tau of Microtubule-associated protein tau OS=Homo sapiens OX=9606 GN=MAPT	P10636-2 [223-238]	1	1963.99	2	60.6101	0	2.135e-08	6.28
[R].GAAPPGQK.[G]			0.0085789	0.000268253	1	1	941	P10636-2	Isoform Fetal-tau of Microtubule-associated protein tau OS=Homo sapiens OX=9606 GN=MAPT	P10636-2 [104-111]	0	725.394	2	43.1129	4.237e-05	0.0001339	2.41
[R].GAAPPGQKGQANATR.[I]	1xAcetyl [K8(100)]	P10636-2 1xAcetyl [K111(100)]	5.1946e-05	0	1	1	1	P10636-2	Isoform Fetal-tau of Microtubule-associated protein tau OS=Homo sapiens OX=9606 GN=MAPT	P10636-2 [104-118]	1	1465.75	2	29.7305	0	3.417e-10	2.49
[R].GAAPPGQKGQANATR.[I]	1xSuccinyl [K8]		5.24601e-05	0	1	1	7	P10636-2	Isoform Fetal-tau of Microtubule-associated protein tau OS=Homo sapiens OX=9606 GN=MAPT	P10636-2 [104-118]	1	1523.76	2	30.4197	0	3.493e-10	3.47
[R].GAAPPGQKGQANATRIPAKTPPAPK.[T]			0.000225276	0	1	1	11	P10636-2	Isoform Fetal-tau of Microtubule-associated protein tau OS=Homo sapiens OX=9606 GN=MAPT	P10636-2 [104-128]	3	2424.35	5	30.0476	1.81e-05	2.143e-07	3.42
[R].HLSNVSSTGSIDMVDSPQLATLADEVSASLAK.[Q]			5.62982e-13	0	1	1	530	P10636-2	Isoform Fetal-tau of Microtubule-associated protein tau OS=Homo sapiens OX=9606 GN=MAPT	P10636-2 [324-355]	0	3243.6	3	89.2312	0	3.757e-16	8.56
[R].HLSNVSSTGSIDMVDSPQLATLADEVSASLAK.[Q]	1xMethyl [K32(100)]	P10636-2 1xMethyl [K355(100)]	0.0666133	0.00052242	1	1	2	P10636-2	Isoform Fetal-tau of Microtubule-associated protein tau OS=Homo sapiens OX=9606 GN=MAPT	P10636-2 [324-355]	0	3257.62	3	84.4233	5.153e-05	0.0009254	4.15
[R].HLSNVSSTGSIDMVDSPQLATLADEVSASLAK.[Q]	1xAcetyl [K32(100)]	P10636-2 1xAcetyl [K355(100)]	1.09795e-07	0	1	1	3	P10636-2	Isoform Fetal-tau of Microtubule-associated protein tau OS=Homo sapiens OX=9606 GN=MAPT	P10636-2 [324-355]	0	3285.62	3	98.4506	0	1.288e-15	5
[R].HLSNVSSTGSIDMVDSPQLATLADEVSASLAK.[Q]	1xOxidation [M13]; 1xMethyl [K32(100)]	P10636-2 1xMethyl [K355(100)]	0.133164	0.00201311	1	1	9	P10636-2	Isoform Fetal-tau of Microtubule-associated protein tau OS=Homo sapiens OX=9606 GN=MAPT	P10636-2 [324-355]	0	3273.62	3	90.2349	0.0002042	0.004138	2.4
[R].HLSNVSSTGSIDMVDSPQLATLADEVSASLAK.[Q]	1xOxidation [M13]		4.42302e-13	0	1	1	393	P10636-2	Isoform Fetal-tau of Microtubule-associated protein tau OS=Homo sapiens OX=9606 GN=MAPT	P10636-2 [324-355]	0	3259.6	3	88.0415	0	3.757e-16	8.55
[R].HLSNVSSTGSIDMVDSPQLATLADEVSASLAK.[Q]	1xOxidation [M13]; 1xPhospho [S3(100)]; 1xPhospho [S6(95.7)]; 1xPhospho [S7(99.1)]; 1xPhospho [T8(99.3)]; 1xPhospho [S10(100)]; 1xPhospho [S16(100)]	P10636-2 1xPhospho [S326(100)]; 1xPhospho [S329(95.7)]; 1xPhospho [S330(99.1)]; 1xPhospho [T331(99.3)]; 1xPhospho [S333(100)]; 1xPhospho [S339(100)]	9.24156e-11	0	1	1	190	P10636-2	Isoform Fetal-tau of Microtubule-associated protein tau OS=Homo sapiens OX=9606 GN=MAPT	P10636-2 [324-355]	0	3339.57	3	96.2295	0	3.757e-16	8.71
[R].HLSNVSSTGSIDMVDSPQLATLADEVSASLAK.[Q]	1xPhospho [T21(100)]; 1xPhospho [S29(100)]	P10636-2 1xPhospho [T344(100)]; 1xPhospho [S352(100)]	1.39066e-10	0	1	1	167	P10636-2	Isoform Fetal-tau of Microtubule-associated protein tau OS=Homo sapiens OX=9606 GN=MAPT	P10636-2 [324-355]	0	3323.57	3	88.6754	0	3.757e-16	8.59
[R].IPAKTPPAPK.[T]			0.00523844	0.000268253	1	1	1	P10636-2	Isoform Fetal-tau of Microtubule-associated protein tau OS=Homo sapiens OX=9606 GN=MAPT	P10636-2 [119-128]	1	1019.62	2	28.5229	4.237e-05	4.704e-06	2.16
[R].IPAKTPPAPK.[T]	1xAcetyl [K4(100)]	P10636-2 1xAcetyl [K122(100)]	0.00100096	0	1	1	6	P10636-2	Isoform Fetal-tau of Microtubule-associated protein tau OS=Homo sapiens OX=9606 GN=MAPT	P10636-2 [119-128]	1	1061.64	2	33.9845	0	1.547e-07	2.71
[R].IPAKTPPAPK.[T]	1xPhospho [T5(100)]	P10636-2 1xPhospho [T123(100)]	0.000695435	0	1	1	31	P10636-2	Isoform Fetal-tau of Microtubule-associated protein tau OS=Homo sapiens OX=9606 GN=MAPT	P10636-2 [119-128]	1	1099.59	2	29.4915	0	7.237e-08	3.52
[R].IPAKTPPAPK.[T]	1xSuccinyl [K4]		0.00179806	0.000268253	1	1	8	P10636-2	Isoform Fetal-tau of Microtubule-associated protein tau OS=Homo sapiens OX=9606 GN=MAPT	P10636-2 [119-128]	1	1119.64	2	34.3818	3.076e-05	5.161e-07	2.47
[R].IPAKTPPAPKTPPSSGEPPK.[S]	2xPhospho [T5(100); T11(100)]	P10636-2 2xPhospho [T123(100); T129(100)]	0.00109368	0.000268253	1	1	8	P10636-2	Isoform Fetal-tau of Microtubule-associated protein tau OS=Homo sapiens OX=9606 GN=MAPT	P10636-2 [119-138]	2	2157.04	3	32.8629	1.81e-05	1.854e-07	4.41
[R].KDQGGYTMHQDQEGDTDAGLK.[A]			1.70733e-11	0	1	1	2053	P10636-2	Isoform Fetal-tau of Microtubule-associated protein tau OS=Homo sapiens OX=9606 GN=MAPT	P10636-2 [30-50]	1	2294	3	81.3847	0	3.757e-16	7.4
[R].KDQGGYTMHQDQEGDTDAGLK.[A]	1xAcetyl [K1(100)]	P10636-2 1xAcetyl [K30(100)]	1.18211e-07	0	1	1	9	P10636-2	Isoform Fetal-tau of Microtubule-associated protein tau OS=Homo sapiens OX=9606 GN=MAPT	P10636-2 [30-50]	1	2336.01	3	35.2284	0	1.439e-15	5.56
[R].KDQGGYTMHQDQEGDTDAGLK.[A]	1xMethyl [K1(100)]	P10636-2 1xMethyl [K30(100)]	7.58917e-05	0	1	1	5	P10636-2	Isoform Fetal-tau of Microtubule-associated protein tau OS=Homo sapiens OX=9606 GN=MAPT	P10636-2 [30-50]	1	2308.01	4	32.2883	0	7.522e-10	3.98
[R].KDQGGYTMHQDQEGDTDAGLK.[A]	1xOxidation [M8]		4.81702e-09	0	1	1	413	P10636-2	Isoform Fetal-tau of Microtubule-associated protein tau OS=Homo sapiens OX=9606 GN=MAPT	P10636-2 [30-50]	1	2309.99	3	49.8195	0	2.383e-14	5.91
[R].KDQGGYTMHQDQEGDTDAGLK.[A]	1xOxidation [M8]; 1xAcetyl [K1(100)]	P10636-2 1xAcetyl [K30(100)]	1.4347e-06	0	1	1	4	P10636-2	Isoform Fetal-tau of Microtubule-associated protein tau OS=Homo sapiens OX=9606 GN=MAPT	P10636-2 [30-50]	1	2352	3	33.308	0	2.071e-13	4.67
[R].KDQGGYTMHQDQEGDTDAGLK.[A]	1xOxidation [M8]; 1xMethyl [K1(100)]	P10636-2 1xMethyl [K30(100)]	0.0237808	0.000268253	1	1	1	P10636-2	Isoform Fetal-tau of Microtubule-associated protein tau OS=Homo sapiens OX=9606 GN=MAPT	P10636-2 [30-50]	1	2324.01	3	35.3638	4.237e-05	0.0001057	1.89
[R].KDQGGYTMHQDQEGDTDAGLK.[A]	1xPhospho [T7(100)]	P10636-2 1xPhospho [T36(100)]	6.39859e-07	0	1	1	11	P10636-2	Isoform Fetal-tau of Microtubule-associated protein tau OS=Homo sapiens OX=9606 GN=MAPT	P10636-2 [30-50]	1	2373.97	3	34.86	0	3.947e-14	5.89
[R].KDQGGYTMHQDQEGDTDAGLK.[A]	1xSuccinyl [K1]		5.43902e-07	0	1	1	7	P10636-2	Isoform Fetal-tau of Microtubule-associated protein tau OS=Homo sapiens OX=9606 GN=MAPT	P10636-2 [30-50]	1	2394.02	3	35.3295	0	1.935e-13	4.49
[R].KDQGGYTMHQDQEGDTDAGLKAEEAGIGDTPSLEDEAAGHVTQAR.[M]			2.73902e-14	0	1	1	10	P10636-2	Isoform Fetal-tau of Microtubule-associated protein tau OS=Homo sapiens OX=9606 GN=MAPT	P10636-2 [30-74]	2	4699.11	5	54.2311	0	3.757e-16	8.74
[R].KDQGGYTMHQDQEGDTDAGLKAEEAGIGDTPSLEDEAAGHVTQAR.[M]	1xOxidation [M8]		9.59709e-12	0	1	1	1	P10636-2	Isoform Fetal-tau of Microtubule-associated protein tau OS=Homo sapiens OX=9606 GN=MAPT	P10636-2 [30-74]	2	4715.1	5	50.3711	0	3.757e-16	7.7
[R].LQTAPVPMPDLK.[N]			0.000492756	0	1	1	900	P10636-2	Isoform Fetal-tau of Microtubule-associated protein tau OS=Homo sapiens OX=9606 GN=MAPT	P10636-2 [191-202]	0	1309.72	2	57.2464	0	4.22e-08	3.23
[R].LQTAPVPMPDLK.[N]	1xOxidation [M8]		0.000814049	0	1	1	659	P10636-2	Isoform Fetal-tau of Microtubule-associated protein tau OS=Homo sapiens OX=9606 GN=MAPT	P10636-2 [191-202]	0	1325.71	3	47.3483	1.81e-05	3.653e-07	2.96
[R].LQTAPVPMPDLKNVK.[S]			0.000252284	0	1	1	24	P10636-2	Isoform Fetal-tau of Microtubule-associated protein tau OS=Homo sapiens OX=9606 GN=MAPT	P10636-2 [191-205]	1	1650.92	2	52.4254	0	9.304e-08	3.36
[R].LQTAPVPMPDLKNVK.[S]	1xSuccinyl [K12]		0.000282528	0	1	1	8	P10636-2	Isoform Fetal-tau of Microtubule-associated protein tau OS=Homo sapiens OX=9606 GN=MAPT	P10636-2 [191-205]	1	1750.94	3	66.5515	0	2.867e-08	3.52
[R].QEFEVMEDHAGTYGLGDR.[K]			4.28016e-09	0	1	1	1464	P10636-2	Isoform Fetal-tau of Microtubule-associated protein tau OS=Homo sapiens OX=9606 GN=MAPT	P10636-2 [12-29]	0	2053.89	2	58.369	0	1.132e-15	6.07
[R].QEFEVMEDHAGTYGLGDR.[K]	1xMethyl [R18(100)]	P10636-2 1xMethyl [R29(100)]	0.0367569	0.000268253	1	1	9	P10636-2	Isoform Fetal-tau of Microtubule-associated protein tau OS=Homo sapiens OX=9606 GN=MAPT	P10636-2 [12-29]	0	2067.91	2	58.6103	0.0001111	0.002024	3.07
[R].QEFEVMEDHAGTYGLGDR.[K]	1xOxidation [M6]		3.53818e-08	0	1	1	777	P10636-2	Isoform Fetal-tau of Microtubule-associated protein tau OS=Homo sapiens OX=9606 GN=MAPT	P10636-2 [12-29]	0	2069.89	2	55.5112	0	2.205e-15	5.83
[R].QEFEVMEDHAGTYGLGDR.[K]	1xPhospho [T12(100)]	P10636-2 1xPhospho [T23(100)]	2.44569e-05	0	1	1	16	P10636-2	Isoform Fetal-tau of Microtubule-associated protein tau OS=Homo sapiens OX=9606 GN=MAPT	P10636-2 [12-29]	0	2133.86	3	64.6404	0	3.73e-09	5.54
[R].QEFEVMEDHAGTYGLGDRK.[D]			4.80913e-10	0	1	1	1493	P10636-2	Isoform Fetal-tau of Microtubule-associated protein tau OS=Homo sapiens OX=9606 GN=MAPT	P10636-2 [12-30]	1	2181.99	2	55.7883	0	3.757e-16	6.36
[R].QEFEVMEDHAGTYGLGDRK.[D]	1xMethyl [R18(99.6)]	P10636-2 1xMethyl [R29(99.6)]	0.00879312	0.000268253	1	1	16	P10636-2	Isoform Fetal-tau of Microtubule-associated protein tau OS=Homo sapiens OX=9606 GN=MAPT	P10636-2 [12-30]	1	2196	2	49.845	4.237e-05	0.0003529	2.9
[R].QEFEVMEDHAGTYGLGDRK.[D]	1xOxidation [M6]		9.56556e-08	0	1	1	206	P10636-2	Isoform Fetal-tau of Microtubule-associated protein tau OS=Homo sapiens OX=9606 GN=MAPT	P10636-2 [12-30]	1	2197.98	2	41.0197	0	1.851e-14	5.41
[R].QEFEVMEDHAGTYGLGDRK.[D]	1xPhospho [T12(100)]	P10636-2 1xPhospho [T23(100)]	0.0950354	0.00102823	1	1	1	P10636-2	Isoform Fetal-tau of Microtubule-associated protein tau OS=Homo sapiens OX=9606 GN=MAPT	P10636-2 [12-30]	1	2261.95	3	54.9678	0.0001012	0.001968	3.31
[R].QEFEVMEDHAGTYGLGDRK.[D]	2xMethyl [R18(100); K19(100)]	P10636-2 2xMethyl [R29(100); K30(100)]	0.0508829	0.000268253	1	1	6	P10636-2	Isoform Fetal-tau of Microtubule-associated protein tau OS=Homo sapiens OX=9606 GN=MAPT	P10636-2 [12-30]	1	2210.02	4	51.0882	0.0004467	0.008259	2.14
[R].QEFEVMEDHAGTYGLGDRKDQGGYTMHQDQEGDTDAGLK.[A]			0.00531652	0.000268253	1	1	5	P10636-2	Isoform Fetal-tau of Microtubule-associated protein tau OS=Homo sapiens OX=9606 GN=MAPT	P10636-2 [12-50]	2	4328.87	5	50.6568	4.237e-05	4.833e-06	3.81
[R].QEFEVMEDHAGTYGLGDRKDQGGYTMHQDQEGDTDAGLK.[A]	2xOxidation [M6; M26]		0.055501	0.000268253	1	1	1	P10636-2	Isoform Fetal-tau of Microtubule-associated protein tau OS=Homo sapiens OX=9606 GN=MAPT	P10636-2 [12-50]	2	4360.86	5	53.2191	4.237e-05	0.0006274	1.7
[R].SGYSSPGSPGTPGSR.[S]			6.02142e-05	0	1	1	1062	P10636-2	Isoform Fetal-tau of Microtubule-associated protein tau OS=Homo sapiens OX=9606 GN=MAPT	P10636-2 [143-157]	0	1393.63	2	72.2906	0	4.282e-08	3.61
[R].SGYSSPGSPGTPGSR.[S]	1xAcetyl [R15]		0.0761285	0.00052242	1	1	2	P10636-2	Isoform Fetal-tau of Microtubule-associated protein tau OS=Homo sapiens OX=9606 GN=MAPT	P10636-2 [143-157]	0	1435.64	2	34.7765	5.153e-05	0.001224	1.66
[R].SGYSSPGSPGTPGSR.[S]	1xPhospho [S4(100)]; 1xPhospho [S14(99.6)]	P10636-2 1xPhospho [S146(100)]; 1xPhospho [S156(99.6)]	0.000150451	0	1	1	555	P10636-2	Isoform Fetal-tau of Microtubule-associated protein tau OS=Homo sapiens OX=9606 GN=MAPT	P10636-2 [143-157]	0	1473.6	2	34.3874	0	3.09e-09	3.57
[R].SGYSSPGSPGTPGSR.[S]	2xPhospho [S8(99.3); T11(99.3)]	P10636-2 2xPhospho [S150(99.3); T153(99.3)]	0.00370949	0.000268253	1	1	83	P10636-2	Isoform Fetal-tau of Microtubule-associated protein tau OS=Homo sapiens OX=9606 GN=MAPT	P10636-2 [143-157]	0	1553.57	2	39.4368	4.237e-05	4.396e-06	3.26
[R].SGYSSPGSPGTPGSR.[S]	3xPhospho [S1(100); S5(98.8); T11(98.8)]	P10636-2 3xPhospho [S143(100); S147(98.8); T153(98.8)]	0.247752	0.00815385	1	1	4	P10636-2	Isoform Fetal-tau of Microtubule-associated protein tau OS=Homo sapiens OX=9606 GN=MAPT	P10636-2 [143-157]	0	1633.53	2	46.2263	0.001648	0.04791	2.49
[R].SRTPSLPTPPTR.[E]			0.000863571	0	1	1	432	P10636-2	Isoform Fetal-tau of Microtubule-associated protein tau OS=Homo sapiens OX=9606 GN=MAPT	P10636-2 [158-169]	1	1309.72	2	49.0532	1.81e-05	1.886e-07	3.66
[R].SRTPSLPTPPTR.[E]	1xPhospho [T3(99.5)]; 1xPhospho [S5(100)]	P10636-2 1xPhospho [T160(99.5)]; 1xPhospho [S162(100)]	0.00693916	0.000268253	1	1	84	P10636-2	Isoform Fetal-tau of Microtubule-associated protein tau OS=Homo sapiens OX=9606 GN=MAPT	P10636-2 [158-169]	1	1389.69	3	45.4321	4.237e-05	0.0002058	3.29
[R].SRTPSLPTPPTR.[E]	2xPhospho [T3(100); T8(100)]	P10636-2 2xPhospho [T160(100); T165(100)]	0.0494281	0.000268253	1	1	27	P10636-2	Isoform Fetal-tau of Microtubule-associated protein tau OS=Homo sapiens OX=9606 GN=MAPT	P10636-2 [158-169]	1	1469.65	3	47.5786	4.237e-05	0.0006742	3.85
[R].SRTPSLPTPPTREPK.[K]			0.000459944	0	1	1	440	P10636-2	Isoform Fetal-tau of Microtubule-associated protein tau OS=Homo sapiens OX=9606 GN=MAPT	P10636-2 [158-172]	2	1663.91	3	34.8514	1.81e-05	2.446e-07	3.83
[R].SRTPSLPTPPTREPK.[K]	1xPhospho [S1(99.2)]; 1xPhospho [T3(100)]	P10636-2 1xPhospho [S158(99.2)]; 1xPhospho [T160(100)]	0.00160556	0.000268253	1	1	127	P10636-2	Isoform Fetal-tau of Microtubule-associated protein tau OS=Homo sapiens OX=9606 GN=MAPT	P10636-2 [158-172]	2	1743.88	3	34.4191	3.076e-05	9.778e-07	3.69
[R].SRTPSLPTPPTREPK.[K]	2xPhospho [T3(100); T8(100)]	P10636-2 2xPhospho [T160(100); T165(100)]	0.00765872	0.000268253	1	1	33	P10636-2	Isoform Fetal-tau of Microtubule-associated protein tau OS=Homo sapiens OX=9606 GN=MAPT	P10636-2 [158-172]	2	1823.85	4	41.0416	4.237e-05	1.024e-05	3.71
[R].TPPKSPSSAK.[S]			9.99842e-05	0	1	1	881	P10636-2	Isoform Fetal-tau of Microtubule-associated protein tau OS=Homo sapiens OX=9606 GN=MAPT	P10636-2 [179-188]	1	999.547	3	40.7153	0	2.751e-09	2.92
[R].TPPKSPSSAK.[S]	1xPhospho [S5(100)]	P10636-2 1xPhospho [S183(100)]	0.00391618	0.000268253	1	1	37	P10636-2	Isoform Fetal-tau of Microtubule-associated protein tau OS=Homo sapiens OX=9606 GN=MAPT	P10636-2 [179-188]	1	1079.51	2	29.3992	3.076e-05	2.559e-06	2.53
[R].TPSLPTPPTR.[E]			0.00432199	0.000268253	1	1	1302	P10636-2	Isoform Fetal-tau of Microtubule-associated protein tau OS=Homo sapiens OX=9606 GN=MAPT	P10636-2 [160-169]	0	1066.59	2	54.3519	4.237e-05	1.102e-05	2.93
[R].TPSLPTPPTR.[E]	1xPhospho [T6(100)]	P10636-2 1xPhospho [T165(100)]	0.154558	0.00370255	1	1	5	P10636-2	Isoform Fetal-tau of Microtubule-associated protein tau OS=Homo sapiens OX=9606 GN=MAPT	P10636-2 [160-169]	0	1146.56	2	49.6102	0.0003046	0.005812	2.58
[R].TPSLPTPPTREPK.[K]			4.593e-05	0	1	1	1558	P10636-2	Isoform Fetal-tau of Microtubule-associated protein tau OS=Homo sapiens OX=9606 GN=MAPT	P10636-2 [160-172]	1	1420.78	3	78.7646	0	1.227e-09	4.18
[R].TPSLPTPPTREPK.[K]	1xPhospho [T6(99.7)]; 1xPhospho [T9(100)]	P10636-2 1xPhospho [T165(99.7)]; 1xPhospho [T168(100)]	0.00344513	0.000268253	1	1	93	P10636-2	Isoform Fetal-tau of Microtubule-associated protein tau OS=Homo sapiens OX=9606 GN=MAPT	P10636-2 [160-172]	1	1500.75	3	41.8911	4.237e-05	9.188e-06	3.55
[R].TPSLPTPPTREPK.[K]	1xSuccinyl [K13]; 1xMethyl [R10(100)]	P10636-2 1xMethyl [R169(100)]	0.23465	0.00723707	1	1	1	P10636-2	Isoform Fetal-tau of Microtubule-associated protein tau OS=Homo sapiens OX=9606 GN=MAPT	P10636-2 [160-172]	1	1534.81	3	37.9125	0.0007293	0.01518	1.89
[R].VQSKIGSLDNITHVPGGGNK.[K]			7.39273e-06	0	1	1	5	P10636-2	Isoform Fetal-tau of Microtubule-associated protein tau OS=Homo sapiens OX=9606 GN=MAPT	P10636-2 [267-286]	1	2021.08	3	41.3332	0	1.124e-10	3.53
[R].VQSKIGSLDNITHVPGGGNK.[K]	1xAcetyl [K4(100)]	P10636-2 1xAcetyl [K270(100)]	1.66854e-07	0	1	1	6	P10636-2	Isoform Fetal-tau of Microtubule-associated protein tau OS=Homo sapiens OX=9606 GN=MAPT	P10636-2 [267-286]	1	2063.09	3	55.4493	0	2.476e-15	4.74
[R].VQSKIGSLDNITHVPGGGNK.[K]	1xSuccinyl [K4]		8.84094e-08	0	1	1	4	P10636-2	Isoform Fetal-tau of Microtubule-associated protein tau OS=Homo sapiens OX=9606 GN=MAPT	P10636-2 [267-286]	1	2121.09	3	55.7824	0	9.172e-16	4.21
[R].VQSKIGSLDNITHVPGGGNKK.[I]	1xSuccinyl [K4]		0.0255971	0.000268253	1	1	1	P10636-2	Isoform Fetal-tau of Microtubule-associated protein tau OS=Homo sapiens OX=9606 GN=MAPT	P10636-2 [267-287]	2	2249.19	4	48.2319	4.237e-05	0.0001239	2.34

## Sheet: CZE-MS
Tryptic peptides identified from p-Tau by CZE-MS/MS.
Annotated Sequence	Modifications	Modifications in Master Proteins	Qvality PEP	Qvality q-value	# Protein Groups	# Proteins	# PSMs	Master Protein Accessions	Master Protein Descriptions	Positions in Master Proteins	# Missed Cleavages	Theo. MH+ [Da]	Charge (by Search Engine): Sequest HT	RT [min] (by Search Engine): Sequest HT	Percolator q-Value (by Search Engine): Sequest HT	Percolator PEP (by Search Engine): Sequest HT	XCorr (by Search Engine): Sequest HT
[-].GSSPEQPAEPR.[Q]			0.00104435	0.000330979	1	1	9	P10636-2	Isoform Fetal-tau of Microtubule-associated protein tau OS=Homo sapiens OX=9606 GN=MAPT	P10636-2 [1-11]	0	1154.54	2	44.5819	0.000111	4.097e-06	2.34
[K].AEEAGIGDTPSLEDEAAGHVTQAR.[M]			1.86096e-10	0	1	1	29	P10636-2	Isoform Fetal-tau of Microtubule-associated protein tau OS=Homo sapiens OX=9606 GN=MAPT	P10636-2 [51-74]	0	2424.13	2	56.1866	0	4.222e-16	7.33
[K].AKGADGK.[T]			0.0349215	0.00215984	1	1	14	P10636-2	Isoform Fetal-tau of Microtubule-associated protein tau OS=Homo sapiens OX=9606 GN=MAPT	P10636-2 [90-96]	1	646.352	2	25.4608	0.000291	0.002295	1.88
[K].AKGADGK.[T]	1xAcetyl [K2(100)]	P10636-2 1xAcetyl [K91(100)]	0.0337645	0.00188178	1	1	5	P10636-2	Isoform Fetal-tau of Microtubule-associated protein tau OS=Homo sapiens OX=9606 GN=MAPT	P10636-2 [90-96]	1	688.362	2	37.6988	0.0002807	0.002178	1.76
[K].AKGADGK.[T]	1xSuccinyl [K2]		0.0351578	0.00215984	1	1	7	P10636-2	Isoform Fetal-tau of Microtubule-associated protein tau OS=Homo sapiens OX=9606 GN=MAPT	P10636-2 [90-96]	1	746.368	2	46.4189	0.000291	0.002347	2.09
[K].AKTDHGAEIVYK.[S]			1.35552e-05	0	1	1	54	P10636-2	Isoform Fetal-tau of Microtubule-associated protein tau OS=Homo sapiens OX=9606 GN=MAPT	P10636-2 [301-312]	1	1331.7	2	28.3869	0	4.615e-11	4.06
[K].AKTDHGAEIVYKSPVVSGDTSPR.[H]	1xPhospho [S13(100)]	P10636-2 1xPhospho [S313(100)]	1.58484e-07	0	1	1	14	P10636-2	Isoform Fetal-tau of Microtubule-associated protein tau OS=Homo sapiens OX=9606 GN=MAPT	P10636-2 [301-323]	2	2494.2	4	45.6901	0	6.227e-16	6.15
[K].AKTDHGAEIVYKSPVVSGDTSPR.[H]	2xPhospho [S13(100); S17(100)]; 2xPhospho [S13(100); T20(99.5)]; 2xPhospho [S13(100); S21(99.6)]	P10636-2 2xPhospho [S313(100); S317(100)]; 2xPhospho [S313(100); T320(99.5)]; 2xPhospho [S313(100); S321(99.6)]	1.99784e-06	0	1	1	106	P10636-2	Isoform Fetal-tau of Microtubule-associated protein tau OS=Homo sapiens OX=9606 GN=MAPT	P10636-2 [301-323]	2	2574.16	4	48.1186	0	2.26e-13	7.38
[K].AKTDHGAEIVYKSPVVSGDTSPR.[H]	1xMethyl [K2(100)]; 2xPhospho [S13(100); T/S/Y]	P10636-2 1xMethyl [K302(100)]; 2xPhospho [S313(100); T/S/Y]	0.0281611	0.00158118	1	1	2	P10636-2	Isoform Fetal-tau of Microtubule-associated protein tau OS=Homo sapiens OX=9606 GN=MAPT	P10636-2 [301-323]	2	2588.18	4	57.7904	0.0007946	0.01896	3.18
[K].AKTDHGAEIVYKSPVVSGDTSPR.[H]	3xPhospho [S13(100); S17(100); S21(100)]	P10636-2 3xPhospho [S313(100); S317(100); S321(100)]	8.77187e-07	0	1	1	319	P10636-2	Isoform Fetal-tau of Microtubule-associated protein tau OS=Homo sapiens OX=9606 GN=MAPT	P10636-2 [301-323]	2	2654.13	4	71.0487	0	3.055e-14	8.13
[K].AKTDHGAEIVYKSPVVSGDTSPR.[H]	1xMethyl [K2(100)]; 3xPhospho [S13(100); S17(100); T20(99.1)]; 3xPhospho [S13(100); S17(100); S21(98.7)]	P10636-2 1xMethyl [K302(100)]; 3xPhospho [S313(100); S317(100); T320(99.1)]; 3xPhospho [S313(100); S317(100); S321(98.7)]	0.00107022	0.000330979	1	1	9	P10636-2	Isoform Fetal-tau of Microtubule-associated protein tau OS=Homo sapiens OX=9606 GN=MAPT	P10636-2 [301-323]	2	2668.15	4	67.2308	0.000111	4.342e-06	3.14
[K].AKTDHGAEIVYKSPVVSGDTSPR.[H]	1xSuccinyl [K]; 1xMethyl [K2(100)]; 2xPhospho [S13(100); S17(100)]	P10636-2 1xMethyl [K302(100)]; 2xPhospho [S313(100); S317(100)]	0.0575432	0.0024098	1	1	3	P10636-2	Isoform Fetal-tau of Microtubule-associated protein tau OS=Homo sapiens OX=9606 GN=MAPT	P10636-2 [301-323]	2	2688.2	3	79.4481	0.0003901	0.004803	2.49
[K].AKTDHGAEIVYKSPVVSGDTSPR.[H]	4xPhospho [S13(100); S17(100); T20(100); S21(100)]	P10636-2 4xPhospho [S313(100); S317(100); T320(100); S321(100)]	0.0427598	0.0024098	1	1	10	P10636-2	Isoform Fetal-tau of Microtubule-associated protein tau OS=Homo sapiens OX=9606 GN=MAPT	P10636-2 [301-323]	2	2734.1	3	110.57	0.000439	0.008011	3.66
[K].AKTDHGAEIVYKSPVVSGDTSPR.[H]	1xSuccinyl [K]; 3xPhospho [S13(100); S17(100); S21(100)]	P10636-2 3xPhospho [S313(100); S317(100); S321(100)]	0.0203273	0.00129777	1	1	5	P10636-2	Isoform Fetal-tau of Microtubule-associated protein tau OS=Homo sapiens OX=9606 GN=MAPT	P10636-2 [301-323]	2	2754.15	3	83.0193	0.0002169	0.001024	3.21
[K].CGSLGNIHHKPGGGQVEVK.[S]	1xCarbamidomethyl [C1]		2.88165e-05	0	1	1	7	P10636-2	Isoform Fetal-tau of Microtubule-associated protein tau OS=Homo sapiens OX=9606 GN=MAPT	P10636-2 [239-257]	0	1974	3	25.9115	0	5.036e-10	3.7
[K].DGTGSDDK.[K]			0.000668686	0.000330979	1	1	45	P10636-2	Isoform Fetal-tau of Microtubule-associated protein tau OS=Homo sapiens OX=9606 GN=MAPT	P10636-2 [81-88]	0	794.316	2	45.1671	0.000111	5.363e-06	2.31
[K].DGTGSDDKK.[A]			0.000100843	0	1	1	879	P10636-2	Isoform Fetal-tau of Microtubule-associated protein tau OS=Homo sapiens OX=9606 GN=MAPT	P10636-2 [81-89]	1	922.411	3	47.3872	0	2.54e-08	3.1
[K].DGTGSDDKK.[A]	1xMethyl [K8(99.7)]	P10636-2 1xMethyl [K88(99.7)]	0.054157	0.0024098	1	1	2	P10636-2	Isoform Fetal-tau of Microtubule-associated protein tau OS=Homo sapiens OX=9606 GN=MAPT	P10636-2 [81-89]	1	936.427	2	32.0525	0.0003669	0.00438	1.67
[K].DGTGSDDKK.[A]	1xAcetyl [K8(99.7)]	P10636-2 1xAcetyl [K88(99.7)]	0.00158813	0.000330979	1	1	3	P10636-2	Isoform Fetal-tau of Microtubule-associated protein tau OS=Homo sapiens OX=9606 GN=MAPT	P10636-2 [81-89]	1	964.422	2	58.0788	0.000111	1.098e-05	2.34
[K].DGTGSDDKKAK.[G]			0.00144644	0.000330979	1	1	1	P10636-2	Isoform Fetal-tau of Microtubule-associated protein tau OS=Homo sapiens OX=9606 GN=MAPT	P10636-2 [81-91]	2	1121.54	3	27.3153	0.000111	8.912e-06	2.05
[K].DQGGYTMHQDQEGDTDAGLK.[A]			2.52761e-09	0	1	1	422	P10636-2	Isoform Fetal-tau of Microtubule-associated protein tau OS=Homo sapiens OX=9606 GN=MAPT	P10636-2 [31-50]	0	2165.9	2	47.1535	0	4.222e-16	7.13
[K].DQGGYTMHQDQEGDTDAGLK.[A]	1xMethyl [K20(100)]	P10636-2 1xMethyl [K50(100)]	0.00169994	0.000330979	1	1	1	P10636-2	Isoform Fetal-tau of Microtubule-associated protein tau OS=Homo sapiens OX=9606 GN=MAPT	P10636-2 [31-50]	0	2179.92	3	47.7151	0.000111	1.273e-05	2.81
[K].DQGGYTMHQDQEGDTDAGLK.[A]	1xOxidation [M7]		3.66296e-08	0	1	1	750	P10636-2	Isoform Fetal-tau of Microtubule-associated protein tau OS=Homo sapiens OX=9606 GN=MAPT	P10636-2 [31-50]	0	2181.9	2	46.4726	0	4.222e-16	5.56
[K].DQGGYTMHQDQEGDTDAGLK.[A]	1xOxidation [M7]; 1xAcetyl [K20(100)]	P10636-2 1xAcetyl [K50(100)]	0.0591138	0.0024098	1	1	2	P10636-2	Isoform Fetal-tau of Microtubule-associated protein tau OS=Homo sapiens OX=9606 GN=MAPT	P10636-2 [31-50]	0	2223.91	3	48.0891	0.0003901	0.004998	1.81
[K].DQGGYTMHQDQEGDTDAGLK.[A]	1xPhospho [T6(100)]	P10636-2 1xPhospho [T36(100)]	4.35891e-05	0	1	1	16	P10636-2	Isoform Fetal-tau of Microtubule-associated protein tau OS=Homo sapiens OX=9606 GN=MAPT	P10636-2 [31-50]	0	2245.87	3	73.1067	0	3.103e-09	3.1
[K].DQGGYTMHQDQEGDTDAGLKAEEAGIGDTPSLEDEAAGHVTQAR.[M]			3.03608e-12	0	1	1	5	P10636-2	Isoform Fetal-tau of Microtubule-associated protein tau OS=Homo sapiens OX=9606 GN=MAPT	P10636-2 [31-74]	1	4571.01	4	46.3453	0	4.222e-16	9.05
[K].DQGGYTMHQDQEGDTDAGLKAEEAGIGDTPSLEDEAAGHVTQAR.[M]	1xPhospho [Y/T/S]		0.00438154	0.000330979	1	1	3	P10636-2	Isoform Fetal-tau of Microtubule-associated protein tau OS=Homo sapiens OX=9606 GN=MAPT	P10636-2 [31-74]	1	4650.98	4	53.3951	0.000111	8.303e-05	1.5
[K].GQANATR.[I]			0.0122681	0.000330979	1	1	1105	P10636-2	Isoform Fetal-tau of Microtubule-associated protein tau OS=Homo sapiens OX=9606 GN=MAPT	P10636-2 [112-118]	0	717.364	2	40.6531	0.0003415	0.003445	2.39
[K].GQANATRIPAK.[T]			0.000434721	0.000330979	1	1	4	P10636-2	Isoform Fetal-tau of Microtubule-associated protein tau OS=Homo sapiens OX=9606 GN=MAPT	P10636-2 [112-122]	1	1126.63	2	34.7091	0.000111	3.717e-07	3.27
[K].GQANATRIPAK.[T]	1xPhospho [T6(100)]	P10636-2 1xPhospho [T117(100)]	0.000671125	0.000330979	1	1	14	P10636-2	Isoform Fetal-tau of Microtubule-associated protein tau OS=Homo sapiens OX=9606 GN=MAPT	P10636-2 [112-122]	1	1206.6	2	51.0673	0.000111	1.871e-05	3.99
[K].GQANATRIPAK.[T]	1xSuccinyl [K11]; 1xMethyl [R7(100)]	P10636-2 1xMethyl [R118(100)]	0.122436	0.00575546	1	1	6	P10636-2	Isoform Fetal-tau of Microtubule-associated protein tau OS=Homo sapiens OX=9606 GN=MAPT	P10636-2 [112-122]	1	1240.66	3	31.3514	0.003567	0.1402	1.58
[K].GQANATRIPAKTPPAPK.[T]			1.35991e-05	0	1	1	4	P10636-2	Isoform Fetal-tau of Microtubule-associated protein tau OS=Homo sapiens OX=9606 GN=MAPT	P10636-2 [112-128]	2	1717.97	3	33.8755	0	7.759e-12	3.32
[K].HQPGGGK.[V]			0.00332028	0.000330979	1	1	875	P10636-2	Isoform Fetal-tau of Microtubule-associated protein tau OS=Homo sapiens OX=9606 GN=MAPT	P10636-2 [216-222]	0	680.347	2	24.8067	0.0002684	0.001861	2.19
[K].HQPGGGKVQIVYKPVDLSK.[V]			0.00014777	0	1	1	7	P10636-2	Isoform Fetal-tau of Microtubule-associated protein tau OS=Homo sapiens OX=9606 GN=MAPT	P10636-2 [216-234]	1	2050.14	4	27.6529	0.000111	1.513e-07	3.15
[K].HQPGGGKVQIVYKPVDLSK.[V]	1xSuccinyl [K7]		1.71561e-06	0	1	1	5	P10636-2	Isoform Fetal-tau of Microtubule-associated protein tau OS=Homo sapiens OX=9606 GN=MAPT	P10636-2 [216-234]	1	2150.16	3	34.0865	0	1.285e-14	5.24
[K].IETHKLTFR.[E]			0.00223475	0.000330979	1	1	4	P10636-2	Isoform Fetal-tau of Microtubule-associated protein tau OS=Homo sapiens OX=9606 GN=MAPT	P10636-2 [288-296]	1	1144.65	3	24.2197	0.000111	2.282e-05	2.37
[K].IETHKLTFR.[E]	1xSuccinyl [K5]		0.0353956	0.00215984	1	1	1	P10636-2	Isoform Fetal-tau of Microtubule-associated protein tau OS=Homo sapiens OX=9606 GN=MAPT	P10636-2 [288-296]	1	1244.66	3	38.7423	0.000291	0.002334	1.81
[K].IETHKLTFRENAK.[A]			0.00377635	0.000330979	1	1	6	P10636-2	Isoform Fetal-tau of Microtubule-associated protein tau OS=Homo sapiens OX=9606 GN=MAPT	P10636-2 [288-300]	2	1586.86	4	24.1351	0.000111	6.37e-05	2.56
[K].IGSLDNITHVPGGGNK.[K]			2.9622e-07	0	1	1	1290	P10636-2	Isoform Fetal-tau of Microtubule-associated protein tau OS=Homo sapiens OX=9606 GN=MAPT	P10636-2 [271-286]	0	1578.82	3	41.1286	0	2.22e-15	5.14
[K].IGSLDNITHVPGGGNK.[K]	1xPhospho [S3(100)]; 1xPhospho [T8(100)]	P10636-2 1xPhospho [S273(100)]; 1xPhospho [T278(100)]	2.85847e-07	0	1	1	6	P10636-2	Isoform Fetal-tau of Microtubule-associated protein tau OS=Homo sapiens OX=9606 GN=MAPT	P10636-2 [271-286]	0	1658.79	3	61.2622	0	5.31e-16	5.82
[K].IGSLDNITHVPGGGNKK.[I]			9.9214e-07	0	1	1	370	P10636-2	Isoform Fetal-tau of Microtubule-associated protein tau OS=Homo sapiens OX=9606 GN=MAPT	P10636-2 [271-287]	1	1706.92	2	29.8091	0	2.358e-15	4.53
[K].IGSLDNITHVPGGGNKK.[I]	1xPhospho [S3(100)]	P10636-2 1xPhospho [S273(100)]	0.000285084	0.000330979	1	1	3	P10636-2	Isoform Fetal-tau of Microtubule-associated protein tau OS=Homo sapiens OX=9606 GN=MAPT	P10636-2 [271-287]	1	1786.88	3	39.4952	9.283e-05	1.005e-07	4.06
[K].IGSLDNITHVPGGGNKKIETHK.[L]			0.000202141	0	1	1	3	P10636-2	Isoform Fetal-tau of Microtubule-associated protein tau OS=Homo sapiens OX=9606 GN=MAPT	P10636-2 [271-292]	2	2315.25	4	31.7791	0	3.41e-08	3.59
[K].IGSTENLK.[H]			0.00074972	0.000330979	1	1	1055	P10636-2	Isoform Fetal-tau of Microtubule-associated protein tau OS=Homo sapiens OX=9606 GN=MAPT	P10636-2 [208-215]	0	861.468	2	45.4	0.000111	0.0002888	2.9
[K].IGSTENLK.[H]	1xPhospho [S3(99.6)]; 1xPhospho [T4(99.7)]	P10636-2 1xPhospho [S210(99.6)]; 1xPhospho [T211(99.7)]	0.008188	0.000330979	1	1	8	P10636-2	Isoform Fetal-tau of Microtubule-associated protein tau OS=Homo sapiens OX=9606 GN=MAPT	P10636-2 [208-215]	0	941.434	2	75.4122	0.0002684	0.001817	1.87
[K].IGSTENLKHQPGGGK.[V]			6.07048e-06	0	1	1	7	P10636-2	Isoform Fetal-tau of Microtubule-associated protein tau OS=Homo sapiens OX=9606 GN=MAPT	P10636-2 [208-222]	1	1522.8	2	33.1134	0	6.387e-13	3.77
[K].IGSTENLKHQPGGGKVQIVYKPVDLSK.[V]			4.5754e-05	0	1	1	9	P10636-2	Isoform Fetal-tau of Microtubule-associated protein tau OS=Homo sapiens OX=9606 GN=MAPT	P10636-2 [208-234]	2	2892.59	5	28.3982	0	4.545e-09	4.28
[K].KIETHK.[EL]			0.0265145	0.00158118	2	2	98	P38506; P10636-2	Flap endonuclease Xni OS=Escherichia coli (strain K12) GN=ygdG PE=1 SV=3 Isoform Fetal-tau of Microtubule-associated protein tau OS=Homo sapiens OX=9606 GN=MAPT	P38506 [217-222]; P10636-2 [287-292]	1	755.441	2	22.821	0.000439	0.007367	2.18
[K].KIETHKLTFR.[E]			4.83374e-05	0	1	1	13	P10636-2	Isoform Fetal-tau of Microtubule-associated protein tau OS=Homo sapiens OX=9606 GN=MAPT	P10636-2 [287-296]	2	1272.74	3	22.0399	0	3.941e-10	3.66
[K].KIETHKLTFR.[E]	1xAcetyl [K6(100)]	P10636-2 1xAcetyl [K292(100)]	0.000327144	0.000330979	1	1	4	P10636-2	Isoform Fetal-tau of Microtubule-associated protein tau OS=Homo sapiens OX=9606 GN=MAPT	P10636-2 [287-296]	2	1314.75	3	25.8221	0.000111	1.542e-07	3.34
[K].KIETHKLTFR.[E]	1xPhospho [T4(100)]	P10636-2 1xPhospho [T290(100)]	0.00161704	0.000330979	1	1	7	P10636-2	Isoform Fetal-tau of Microtubule-associated protein tau OS=Homo sapiens OX=9606 GN=MAPT	P10636-2 [287-296]	2	1352.71	3	25.6189	0.000111	4.905e-05	3.6
[K].KIETHKLTFR.[E]	1xSuccinyl [K6]		0.000116166	0	1	1	5	P10636-2	Isoform Fetal-tau of Microtubule-associated protein tau OS=Homo sapiens OX=9606 GN=MAPT	P10636-2 [287-296]	2	1372.76	3	26.5812	0	6.03e-09	3.59
[K].KIETHKLTFRENAK.[A]			0.000347817	0.000330979	1	1	7	P10636-2	Isoform Fetal-tau of Microtubule-associated protein tau OS=Homo sapiens OX=9606 GN=MAPT	P10636-2 [287-300]	3	1714.96	3	26.7663	0.000111	1.88e-07	3.5
[K].KVAVVR.[T]			0.0187848	0.000987475	1	1	943	P10636-2	Isoform Fetal-tau of Microtubule-associated protein tau OS=Homo sapiens OX=9606 GN=MAPT	P10636-2 [173-178]	1	671.456	2	25.7844	0.0007207	0.01615	2.2
[K].KVAVVRTPPK.[S]	1xPhospho [T7(100)]	P10636-2 1xPhospho [T179(100)]	0.000222424	0	1	1	13	P10636-2	Isoform Fetal-tau of Microtubule-associated protein tau OS=Homo sapiens OX=9606 GN=MAPT	P10636-2 [173-182]	2	1174.67	3	30.1903	0	4.588e-08	4.38
[K].KVAVVRTPPK.[S]	1xSuccinyl [K1]; 1xSuccinyl [K10]; 1xMethyl [R6(100)]	P10636-2 1xMethyl [R178(100)]	0.03221	0.00188178	1	1	5	P10636-2	Isoform Fetal-tau of Microtubule-associated protein tau OS=Homo sapiens OX=9606 GN=MAPT	P10636-2 [173-182]	2	1208.74	3	25.1864	0.0002807	0.002045	1.87
[K].KVAVVRTPPKSPSSAK.[S]	1xPhospho [T7(100)]	P10636-2 1xPhospho [T179(100)]	6.50584e-05	0	1	1	38	P10636-2	Isoform Fetal-tau of Microtubule-associated protein tau OS=Homo sapiens OX=9606 GN=MAPT	P10636-2 [173-188]	3	1731.95	3	32.8689	0	9.876e-10	4.13
[K].KVAVVRTPPKSPSSAK.[S]	2xPhospho [T7(100); S11(100)]	P10636-2 2xPhospho [T179(100); S183(100)]	0.0045566	0.000330979	1	1	20	P10636-2	Isoform Fetal-tau of Microtubule-associated protein tau OS=Homo sapiens OX=9606 GN=MAPT	P10636-2 [173-188]	3	1811.92	2	38.7263	0.000111	8.937e-05	4.06
[K].LDFKDR.[V]			0.0173667	0.000330979	1	1	192	P10636-2	Isoform Fetal-tau of Microtubule-associated protein tau OS=Homo sapiens OX=9606 GN=MAPT	P10636-2 [261-266]	1	793.42	2	30.1387	0.0006841	0.01418	1.92
[K].LDFKDRVQSK.[I]			0.00164659	0.000330979	1	1	5	P10636-2	Isoform Fetal-tau of Microtubule-associated protein tau OS=Homo sapiens OX=9606 GN=MAPT	P10636-2 [261-270]	2	1235.67	3	26.32	0.000111	1.188e-05	2.91
[K].LDFKDRVQSKIGSLDNITHVPGGGNK.[K]	1xMethyl [K/R]		0.0727801	0.00296639	1	1	3	P10636-2	Isoform Fetal-tau of Microtubule-associated protein tau OS=Homo sapiens OX=9606 GN=MAPT	P10636-2 [261-286]	3	2809.5	3	36.9149	0.000439	0.006809	2.06
[K].LTFRENAK.[A]			0.0138485	0.000330979	1	1	3	P10636-2	Isoform Fetal-tau of Microtubule-associated protein tau OS=Homo sapiens OX=9606 GN=MAPT	P10636-2 [293-300]	1	978.537	2	28.1255	0.000111	0.0005676	2.06
[K].SEKLDFK.[D]			0.00870396	0.000330979	1	1	39	P10636-2	Isoform Fetal-tau of Microtubule-associated protein tau OS=Homo sapiens OX=9606 GN=MAPT	P10636-2 [258-264]	1	866.462	2	27.7862	0.000111	0.0005902	2.63
[K].SEKLDFKDR.[V]			0.000325047	0.000330979	1	1	20	P10636-2	Isoform Fetal-tau of Microtubule-associated protein tau OS=Homo sapiens OX=9606 GN=MAPT	P10636-2 [258-266]	2	1137.59	3	32.0254	0.000111	5.263e-06	3.23
[K].SEKLDFKDR.[V]	1xSuccinyl [K3]; 1xPhospho [S1(100)]	P10636-2 1xPhospho [S258(100)]	0.0410616	0.00215984	1	1	3	P10636-2	Isoform Fetal-tau of Microtubule-associated protein tau OS=Homo sapiens OX=9606 GN=MAPT	P10636-2 [258-266]	2	1317.57	3	34.3571	0.0003319	0.002906	1.73
[K].SEKLDFKDRVQSK.[I]			4.23395e-05	0	1	1	7	P10636-2	Isoform Fetal-tau of Microtubule-associated protein tau OS=Homo sapiens OX=9606 GN=MAPT	P10636-2 [258-270]	3	1579.84	4	24.6969	0.000111	4.13e-07	3.03
[K].SGDRSGYSSPGSPGTPGSR.[S]	1xPhospho [S5(100)]	P10636-2 1xPhospho [S143(100)]	1.33374e-05	0	1	1	105	P10636-2	Isoform Fetal-tau of Microtubule-associated protein tau OS=Homo sapiens OX=9606 GN=MAPT	P10636-2 [139-157]	1	1888.78	3	72.483	0	7.263e-12	4.8
[K].SGDRSGYSSPGSPGTPGSR.[S]	2xPhospho [S5(100); S8(100)]; 2xPhospho [S5(100); S9(100)]; 2xPhospho [S5(100); T15(100)]	P10636-2 2xPhospho [S143(100); S146(100)]; 2xPhospho [S143(100); S147(100)]; 2xPhospho [S143(100); T153(100)]	6.3316e-06	0	1	1	599	P10636-2	Isoform Fetal-tau of Microtubule-associated protein tau OS=Homo sapiens OX=9606 GN=MAPT	P10636-2 [139-157]	1	1968.75	3	107.946	0	2.382e-08	4.91
[K].SGDRSGYSSPGSPGTPGSR.[S]	1xMethyl [R4(100)]; 2xPhospho [S8(99.2); S/Y/T]	P10636-2 1xMethyl [R142(100)]; 2xPhospho [S146(99.2); S/Y/T]	0.00179643	0.000330979	1	1	2	P10636-2	Isoform Fetal-tau of Microtubule-associated protein tau OS=Homo sapiens OX=9606 GN=MAPT	P10636-2 [139-157]	1	1982.76	3	107.174	0.000111	1.436e-05	1.92
[K].SGDRSGYSSPGSPGTPGSR.[S]	3xPhospho [S5(100); S9(99.4); T15(100)]	P10636-2 3xPhospho [S143(100); S147(99.4); T153(100)]	5.37747e-05	0	1	1	670	P10636-2	Isoform Fetal-tau of Microtubule-associated protein tau OS=Homo sapiens OX=9606 GN=MAPT	P10636-2 [139-157]	1	2048.71	2	22.2867	0.000111	1.316e-05	3.67
[K].SKDGTGSDDK.[K]			0.000525583	0.000330979	1	1	66	P10636-2	Isoform Fetal-tau of Microtubule-associated protein tau OS=Homo sapiens OX=9606 GN=MAPT	P10636-2 [79-88]	1	1009.44	3	40.5702	0.000111	6.548e-06	2.54
[K].SKDGTGSDDK.[K]	1xMethyl [K10(100)]	P10636-2 1xMethyl [K88(100)]	0.00881143	0.000330979	1	1	1	P10636-2	Isoform Fetal-tau of Microtubule-associated protein tau OS=Homo sapiens OX=9606 GN=MAPT	P10636-2 [79-88]	1	1023.46	2	30.0884	0.000111	0.0002765	2.11
[K].SKDGTGSDDKK.[A]			1.39427e-06	0	1	1	1010	P10636-2	Isoform Fetal-tau of Microtubule-associated protein tau OS=Homo sapiens OX=9606 GN=MAPT	P10636-2 [79-89]	2	1137.54	3	33.2286	0	6.439e-12	4.76
[K].SKDGTGSDDKK.[A]	1xMethyl [K2(100)]	P10636-2 1xMethyl [K80(100)]	5.84846e-05	0	1	1	6	P10636-2	Isoform Fetal-tau of Microtubule-associated protein tau OS=Homo sapiens OX=9606 GN=MAPT	P10636-2 [79-89]	2	1151.55	3	26.1355	0	7.083e-10	3.1
[K].SKDGTGSDDKK.[A]	1xAcetyl [K2(100)]	P10636-2 1xAcetyl [K80(100)]	1.23001e-05	0	1	1	7	P10636-2	Isoform Fetal-tau of Microtubule-associated protein tau OS=Homo sapiens OX=9606 GN=MAPT	P10636-2 [79-89]	2	1179.55	3	42.2342	0	5.648e-12	3.95
[K].SKDGTGSDDKK.[A]	1xSuccinyl [K2]		0.000278796	0.000330979	1	1	10	P10636-2	Isoform Fetal-tau of Microtubule-associated protein tau OS=Homo sapiens OX=9606 GN=MAPT	P10636-2 [79-89]	2	1237.55	2	42.3075	0.000111	9.224e-05	2.82
[K].SKDGTGSDDKKAK.[G]			9.64004e-05	0	1	1	18	P10636-2	Isoform Fetal-tau of Microtubule-associated protein tau OS=Homo sapiens OX=9606 GN=MAPT	P10636-2 [79-91]	3	1336.67	3	23.854	6.375e-05	9.081e-08	3.27
[K].SKDGTGSDDKKAK.[G]	1xSuccinyl [K10]; 1xSuccinyl [K11]		0.000175085	0	1	1	3	P10636-2	Isoform Fetal-tau of Microtubule-associated protein tau OS=Homo sapiens OX=9606 GN=MAPT	P10636-2 [79-91]	3	1436.69	3	36.7865	0	2.18e-08	2.77
[K].SKIGSTENLK.[H]			0.000575411	0.000330979	1	1	21	P10636-2	Isoform Fetal-tau of Microtubule-associated protein tau OS=Homo sapiens OX=9606 GN=MAPT	P10636-2 [206-215]	1	1076.59	2	29.0913	0.000111	8.459e-07	2.91
[K].SKIGSTENLK.[H]	1xAcetyl [K2(100)]	P10636-2 1xAcetyl [K207(100)]	0.00596625	0.000330979	1	1	5	P10636-2	Isoform Fetal-tau of Microtubule-associated protein tau OS=Homo sapiens OX=9606 GN=MAPT	P10636-2 [206-215]	1	1118.61	2	43.5241	0.000111	0.0001765	1.97
[K].SKIGSTENLK.[H]	1xSuccinyl [K2]		0.0187848	0.000987475	1	1	5	P10636-2	Isoform Fetal-tau of Microtubule-associated protein tau OS=Homo sapiens OX=9606 GN=MAPT	P10636-2 [206-215]	1	1176.61	2	45.0642	0.0001732	0.0009073	2.37
[K].SKIGSTENLKHQPGGGK.[V]			0.00011654	0	1	1	5	P10636-2	Isoform Fetal-tau of Microtubule-associated protein tau OS=Homo sapiens OX=9606 GN=MAPT	P10636-2 [206-222]	2	1737.92	4	24.8726	0	6.073e-09	3.08
[K].SKIGSTENLKHQPGGGKVQIVYKPVDLSK.[V]			0.0363635	0.00215984	1	1	2	P10636-2	Isoform Fetal-tau of Microtubule-associated protein tau OS=Homo sapiens OX=9606 GN=MAPT	P10636-2 [206-234]	3	3107.72	5	30.9086	0.000439	0.007668	2.83
[K].SPVVSGDTSPR.[H]			6.1784e-05	0	1	1	132	P10636-2	Isoform Fetal-tau of Microtubule-associated protein tau OS=Homo sapiens OX=9606 GN=MAPT	P10636-2 [313-323]	0	1101.55	2	46.6806	0	1.608e-09	3.23
[K].SPVVSGDTSPR.[H]	1xPhospho [S5(100)]	P10636-2 1xPhospho [S317(100)]	0.000178475	0	1	1	271	P10636-2	Isoform Fetal-tau of Microtubule-associated protein tau OS=Homo sapiens OX=9606 GN=MAPT	P10636-2 [313-323]	0	1181.52	2	84.7053	0	2.313e-08	3.78
[K].SPVVSGDTSPR.[H]	2xPhospho [S5(100); S9(100)]	P10636-2 2xPhospho [S317(100); S321(100)]	6.52687e-05	0	1	1	386	P10636-2	Isoform Fetal-tau of Microtubule-associated protein tau OS=Homo sapiens OX=9606 GN=MAPT	P10636-2 [313-323]	0	1261.49	2	79.6322	0	2.85e-09	4.48
[K].SRLQTAPVPMPDLK.[N]			0.000343349	0.000330979	1	1	18	P10636-2	Isoform Fetal-tau of Microtubule-associated protein tau OS=Homo sapiens OX=9606 GN=MAPT	P10636-2 [189-202]	1	1552.85	3	36.5304	0.000111	5.705e-06	3.28
[K].SRLQTAPVPMPDLK.[N]	1xOxidation [M10]		0.000227437	0	1	1	7	P10636-2	Isoform Fetal-tau of Microtubule-associated protein tau OS=Homo sapiens OX=9606 GN=MAPT	P10636-2 [189-202]	1	1568.85	3	36.4683	0	4.959e-08	3.81
[K].SRLQTAPVPMPDLKNVK.[S]			0.000111772	0	1	1	1	P10636-2	Isoform Fetal-tau of Microtubule-associated protein tau OS=Homo sapiens OX=9606 GN=MAPT	P10636-2 [189-205]	2	1894.06	3	36.9523	0	5.349e-09	3.61
[K].TDHGAEIVYK.[S]			0.000123873	0	1	1	149	P10636-2	Isoform Fetal-tau of Microtubule-associated protein tau OS=Homo sapiens OX=9606 GN=MAPT	P10636-2 [303-312]	0	1132.56	3	32.0684	0.000111	9.667e-07	3.26
[K].TDHGAEIVYKSPVVSGDTSPR.[H]	1xPhospho [S11(100)]	P10636-2 1xPhospho [S313(100)]	4.42041e-08	0	1	1	48	P10636-2	Isoform Fetal-tau of Microtubule-associated protein tau OS=Homo sapiens OX=9606 GN=MAPT	P10636-2 [303-323]	1	2295.07	2	47.007	0	4.222e-16	7.14
[K].TDHGAEIVYKSPVVSGDTSPR.[H]	2xPhospho [S11(100); S15(100)]	P10636-2 2xPhospho [S313(100); S317(100)]	6.1217e-07	0	1	1	338	P10636-2	Isoform Fetal-tau of Microtubule-associated protein tau OS=Homo sapiens OX=9606 GN=MAPT	P10636-2 [303-323]	1	2375.03	2	80.7294	0	9.152e-15	6.81
[K].TDHGAEIVYKSPVVSGDTSPR.[H]	1xMethyl [K10(100)]; 2xPhospho [S11(100); S15(98.7)]	P10636-2 1xMethyl [K312(100)]; 2xPhospho [S313(100); S317(98.7)]	0.0299139	0.00158118	1	1	1	P10636-2	Isoform Fetal-tau of Microtubule-associated protein tau OS=Homo sapiens OX=9606 GN=MAPT	P10636-2 [303-323]	1	2389.05	3	67.0544	0.0002684	0.001825	1.8
[K].TDHGAEIVYKSPVVSGDTSPR.[H]	3xPhospho [S11(100); S15(100); S19(100)]; 3xPhospho [T1(98.4); S15(100); S19(100)]	P10636-2 3xPhospho [S313(100); S317(100); S321(100)]; 3xPhospho [T303(98.4); S317(100); S321(100)]	3.68053e-07	0	1	1	1757	P10636-2	Isoform Fetal-tau of Microtubule-associated protein tau OS=Homo sapiens OX=9606 GN=MAPT	P10636-2 [303-323]	1	2455	2	22.9895	0	5.61e-16	8.12
[K].TDHGAEIVYKSPVVSGDTSPR.[H]	3xPhospho [S11(100); S15(100); T/S/Y]; 1xAcetyl [K10(100)]	P10636-2 3xPhospho [S313(100); S317(100); T/S/Y]; 1xAcetyl [K312(100)]	0.000529226	0.000330979	1	1	1	P10636-2	Isoform Fetal-tau of Microtubule-associated protein tau OS=Homo sapiens OX=9606 GN=MAPT	P10636-2 [303-323]	1	2497.01	3	84.4995	0.000111	6.628e-07	3.88
[K].TDHGAEIVYKSPVVSGDTSPR.[H]	4xPhospho [S11(100); S15(100); T18(100); S19(100)]; 4xPhospho [Y9(98.1); S11(100); T18(98.1); S19(98.1)]	P10636-2 4xPhospho [S313(100); S317(100); T320(100); S321(100)]; 4xPhospho [Y311(98.1); S313(100); T320(98.1); S321(98.1)]	0.000283273	0.000330979	1	1	47	P10636-2	Isoform Fetal-tau of Microtubule-associated protein tau OS=Homo sapiens OX=9606 GN=MAPT	P10636-2 [303-323]	1	2534.96	2	84.2847	9.283e-05	9.812e-08	6.06
[K].TKIATPR.[G]	1xPhospho [T5(100)]	P10636-2 1xPhospho [T101(100)]	0.0799037	0.00296639	1	1	7	P10636-2	Isoform Fetal-tau of Microtubule-associated protein tau OS=Homo sapiens OX=9606 GN=MAPT	P10636-2 [97-103]	1	866.45	2	38.3152	0.0005941	0.01178	2.48
[K].TPPAPK.[T]			0.00600127	0.000330979	1	1	1140	P10636-2	Isoform Fetal-tau of Microtubule-associated protein tau OS=Homo sapiens OX=9606 GN=MAPT	P10636-2 [123-128]	0	610.356	2	63.5005	0.000111	0.0003531	2.12
[K].TPPAPKTPPSSGEPPK.[S]	1xAcetyl [K6(100)]	P10636-2 1xAcetyl [K128(100)]	0.000769682	0.000330979	1	1	1	P10636-2	Isoform Fetal-tau of Microtubule-associated protein tau OS=Homo sapiens OX=9606 GN=MAPT	P10636-2 [123-138]	1	1629.85	3	54.4812	0.000111	1.875e-06	2.36
[K].TPPAPKTPPSSGEPPK.[S]	1xPhospho [T7(100)]	P10636-2 1xPhospho [T129(100)]	3.3765e-05	0	1	1	76	P10636-2	Isoform Fetal-tau of Microtubule-associated protein tau OS=Homo sapiens OX=9606 GN=MAPT	P10636-2 [123-138]	1	1667.8	2	52.3764	0	1.566e-08	4.12
[K].TPPAPKTPPSSGEPPK.[S]	1xSuccinyl [K6]		0.000374797	0.000330979	1	1	7	P10636-2	Isoform Fetal-tau of Microtubule-associated protein tau OS=Homo sapiens OX=9606 GN=MAPT	P10636-2 [123-138]	1	1687.85	3	55.7789	0.000111	2.355e-07	3.01
[K].TPPAPKTPPSSGEPPK.[S]	2xPhospho [T7(100); S11(99.2)]	P10636-2 2xPhospho [T129(100); S133(99.2)]	0.024311	0.00158118	1	1	9	P10636-2	Isoform Fetal-tau of Microtubule-associated protein tau OS=Homo sapiens OX=9606 GN=MAPT	P10636-2 [123-138]	1	1747.77	3	100.105	0.0002429	0.001342	2.66
[K].TPPAPKTPPSSGEPPKSGDR.[S]	1xPhospho [T7(100)]	P10636-2 1xPhospho [T129(100)]	1.25693e-06	0	1	1	22	P10636-2	Isoform Fetal-tau of Microtubule-associated protein tau OS=Homo sapiens OX=9606 GN=MAPT	P10636-2 [123-142]	2	2082.99	4	49.9961	0	4.894e-15	5.32
[K].TPPAPKTPPSSGEPPKSGDR.[S]	2xPhospho [T7(100); S17(100)]	P10636-2 2xPhospho [T129(100); S139(100)]	0.0203273	0.00129777	1	1	9	P10636-2	Isoform Fetal-tau of Microtubule-associated protein tau OS=Homo sapiens OX=9606 GN=MAPT	P10636-2 [123-142]	2	2162.95	3	63.3276	0.0002169	0.001019	3.06
[K].TPPAPKTPPSSGEPPKSGDRSGYSSPGSPGTPGSR.[S]	2xPhospho [T/S/Y]		0.169186	0.00904713	1	1	3	P10636-2	Isoform Fetal-tau of Microtubule-associated protein tau OS=Homo sapiens OX=9606 GN=MAPT	P10636-2 [123-157]	3	3537.57	4	55.7906	0.0009603	0.02501	1.08
[K].TPPAPKTPPSSGEPPKSGDRSGYSSPGSPGTPGSR.[S]	3xPhospho [T7(77.3); S10(77.3); S11(77.3)]; 3xPhospho [T7(89.0); S17(85.9); S25(88.6)]; 3xPhospho [T7(100); S24(96.7); S25(99.9)]	P10636-2 3xPhospho [T129(77.3); S132(77.3); S133(77.3)]; 3xPhospho [T129(89.0); S139(85.9); S147(88.6)]; 3xPhospho [T129(100); S146(96.7); S147(99.9)]	4.16608e-05	0	1	1	55	P10636-2	Isoform Fetal-tau of Microtubule-associated protein tau OS=Homo sapiens OX=9606 GN=MAPT	P10636-2 [123-157]	3	3617.53	4	79.7897	0	1.284e-08	4.58
[K].TPPAPKTPPSSGEPPKSGDRSGYSSPGSPGTPGSR.[S]	4xPhospho [T31(100); T/S/Y]	P10636-2 4xPhospho [T153(100); T/S/Y]	0.00636468	0.000330979	1	1	4	P10636-2	Isoform Fetal-tau of Microtubule-associated protein tau OS=Homo sapiens OX=9606 GN=MAPT	P10636-2 [123-157]	3	3697.5	4	82.217	0.000111	0.0001738	3.17
[K].TPPSSGEPPK.[S]			0.000190857	0	1	1	1035	P10636-2	Isoform Fetal-tau of Microtubule-associated protein tau OS=Homo sapiens OX=9606 GN=MAPT	P10636-2 [129-138]	0	996.5	3	47.9964	0	4.957e-08	3.18
[K].TPPSSGEPPK.[S]	1xPhospho [S11(98.9)]	P10636-2 1xPhospho [S139(98.9)]	0.00123813	0.000330979	1	1	34	P10636-2	Isoform Fetal-tau of Microtubule-associated protein tau OS=Homo sapiens OX=9606 GN=MAPT	P10636-2 [129-138]	0	1076.47	2	83.3971	0.000111	7.396e-06	2.49
[K].TPPSSGEPPKSGDR.[S]			4.07524e-06	0	1	1	586	P10636-2	Isoform Fetal-tau of Microtubule-associated protein tau OS=Homo sapiens OX=9606 GN=MAPT	P10636-2 [129-142]	1	1411.68	3	39.4626	0	3.778e-13	4.19
[K].TPPSSGEPPKSGDR.[S]	1xPhospho [S11(100)]	P10636-2 1xPhospho [S139(100)]	0.00607202	0.000330979	1	1	6	P10636-2	Isoform Fetal-tau of Microtubule-associated protein tau OS=Homo sapiens OX=9606 GN=MAPT	P10636-2 [129-142]	1	1491.65	3	51.3742	0.000111	0.0001473	3.23
[K].TPPSSGEPPKSGDRSGYSSPGSPGTPGSR.[S]			0.000207364	0	1	1	1	P10636-2	Isoform Fetal-tau of Microtubule-associated protein tau OS=Homo sapiens OX=9606 GN=MAPT	P10636-2 [129-157]	2	2786.3	4	38.425	0	3.675e-08	3.85
[K].TPPSSGEPPKSGDRSGYSSPGSPGTPGSR.[S]	1xPhospho [S11(98.9)]	P10636-2 1xPhospho [S139(98.9)]	0.000109285	0	1	1	36	P10636-2	Isoform Fetal-tau of Microtubule-associated protein tau OS=Homo sapiens OX=9606 GN=MAPT	P10636-2 [129-157]	2	2866.26	3	49.8645	9.283e-05	1.138e-07	3.36
[K].TPPSSGEPPKSGDRSGYSSPGSPGTPGSR.[S]	2xPhospho [S15(100); S18(99)]; 2xPhospho [S18(100); S19(100)]; 2xPhospho [S11(96.6); S22(100)]; 2xPhospho [S11(98.5); T25(95.7)]	P10636-2 2xPhospho [S143(100); S146(99)]; 2xPhospho [S146(100); S147(100)]; 2xPhospho [S139(96.6); S150(100)]; 2xPhospho [S139(98.5); T153(95.7)]	2.0056e-05	0	1	1	274	P10636-2	Isoform Fetal-tau of Microtubule-associated protein tau OS=Homo sapiens OX=9606 GN=MAPT	P10636-2 [129-157]	2	2946.23	3	74.6698	0	2.672e-09	4.25
[K].TPPSSGEPPKSGDRSGYSSPGSPGTPGSR.[S]	3xPhospho [S4(82.4); S5(82.4); T25(98.5)]; 3xPhospho [S15(98.7); Y17(97.5); T25(100)]; 3xPhospho [S18(97.3); S19(97.3); T25(100)]; 3xPhospho [S19(100); S22(100); T25(98.9)]	P10636-2 3xPhospho [S132(82.4); S133(82.4); T153(98.5)]; 3xPhospho [S143(98.7); Y145(97.5); T153(100)]; 3xPhospho [S146(97.3); S147(97.3); T153(100)]; 3xPhospho [S147(100); S150(100); T153(98.9)]	0.000261603	0.000330979	1	1	452	P10636-2	Isoform Fetal-tau of Microtubule-associated protein tau OS=Homo sapiens OX=9606 GN=MAPT	P10636-2 [129-157]	2	3026.2	3	110.705	0.000111	3.995e-07	3.83
[K].TPPSSGEPPKSGDRSGYSSPGSPGTPGSR.[S]	4xPhospho [T1(99.9); S18(96.1); S19(96.1); S28(100)]	P10636-2 4xPhospho [T123(99.9); S146(96.1); S147(96.1); S156(100)]	0.000859824	0.000330979	1	1	33	P10636-2	Isoform Fetal-tau of Microtubule-associated protein tau OS=Homo sapiens OX=9606 GN=MAPT	P10636-2 [129-157]	2	3106.16	3	84.2886	0.000111	7.693e-06	2.42
[K].VAVVRTPPK.[S]	1xPhospho [T6(100)]	P10636-2 1xPhospho [T179(100)]	0.0191584	0.00129777	1	1	2	P10636-2	Isoform Fetal-tau of Microtubule-associated protein tau OS=Homo sapiens OX=9606 GN=MAPT	P10636-2 [174-182]	1	1046.58	2	47.4819	0.0002034	0.0009352	2.68
[K].VAVVRTPPKSPSSAK.[S]	1xPhospho [T6(100)]	P10636-2 1xPhospho [T179(100)]	0.000144492	0	1	1	26	P10636-2	Isoform Fetal-tau of Microtubule-associated protein tau OS=Homo sapiens OX=9606 GN=MAPT	P10636-2 [174-188]	2	1603.86	3	36.1019	0	3.577e-08	4.2
[K].VAVVRTPPKSPSSAK.[S]	2xPhospho [T6(100); S12(99.5)]	P10636-2 2xPhospho [T179(100); S185(99.5)]	0.00171557	0.000330979	1	1	16	P10636-2	Isoform Fetal-tau of Microtubule-associated protein tau OS=Homo sapiens OX=9606 GN=MAPT	P10636-2 [174-188]	2	1683.82	3	51.999	0.000111	0.0001373	4.38
[K].VQIVYKPVDLSK.[V]			8.28492e-06	0	1	1	1599	P10636-2	Isoform Fetal-tau of Microtubule-associated protein tau OS=Homo sapiens OX=9606 GN=MAPT	P10636-2 [223-234]	0	1388.81	3	49.4791	0	1.401e-11	4.18
[K].VQIVYKPVDLSK.[V]	1xAcetyl [K6(100)]	P10636-2 1xAcetyl [K228(100)]	0.000251809	0.000330979	1	1	7	P10636-2	Isoform Fetal-tau of Microtubule-associated protein tau OS=Homo sapiens OX=9606 GN=MAPT	P10636-2 [223-234]	0	1430.83	2	51.4024	0.000111	1.823e-07	3.06
[K].VQIVYKPVDLSK.[V]	1xPhospho [S11(100)]	P10636-2 1xPhospho [S233(100)]	0.046058	0.0024098	1	1	3	P10636-2	Isoform Fetal-tau of Microtubule-associated protein tau OS=Homo sapiens OX=9606 GN=MAPT	P10636-2 [223-234]	0	1468.78	2	51.4166	0.0003901	0.005341	2.81
[K].VQIVYKPVDLSK.[V]	1xSuccinyl [K6]		0.000244705	0.000330979	1	1	2	P10636-2	Isoform Fetal-tau of Microtubule-associated protein tau OS=Homo sapiens OX=9606 GN=MAPT	P10636-2 [223-234]	0	1488.83	2	58.7102	6.375e-05	6.239e-08	3.15
[K].VQIVYKPVDLSKVTSK.[C]			1.17169e-05	0	1	1	1	P10636-2	Isoform Fetal-tau of Microtubule-associated protein tau OS=Homo sapiens OX=9606 GN=MAPT	P10636-2 [223-238]	1	1804.06	4	36.9711	0	4.898e-12	4.02
[K].VQIVYKPVDLSKVTSK.[C]	1xAcetyl [K12(100)]	P10636-2 1xAcetyl [K234(100)]	3.21663e-05	0	1	1	5	P10636-2	Isoform Fetal-tau of Microtubule-associated protein tau OS=Homo sapiens OX=9606 GN=MAPT	P10636-2 [223-238]	1	1846.07	3	40.7176	0	1.206e-10	3.69
[K].VQIVYKPVDLSKVTSK.[C]	1xPhospho [S11(100)]	P10636-2 1xPhospho [S233(100)]	0.000735855	0.000330979	1	1	7	P10636-2	Isoform Fetal-tau of Microtubule-associated protein tau OS=Homo sapiens OX=9606 GN=MAPT	P10636-2 [223-238]	1	1884.02	3	40.5523	0.000111	1.189e-05	3.25
[K].VQIVYKPVDLSKVTSK.[C]	1xSuccinyl [K12]		2.91886e-06	0	1	1	7	P10636-2	Isoform Fetal-tau of Microtubule-associated protein tau OS=Homo sapiens OX=9606 GN=MAPT	P10636-2 [223-238]	1	1904.07	3	48.6603	0	6.61e-14	5.1
[K].VQIVYKPVDLSKVTSK.[C]	2xPhospho [S11(100); S15(100)]	P10636-2 2xPhospho [S233(100); S237(100)]	0.0315664	0.00188178	1	1	3	P10636-2	Isoform Fetal-tau of Microtubule-associated protein tau OS=Homo sapiens OX=9606 GN=MAPT	P10636-2 [223-238]	1	1963.99	2	59.0755	0.0002807	0.001968	3.36
[K].VQIVYKPVDLSKVTSK.[C]	1xSuccinyl [K16]; 2xAcetyl [K6(100); K12(100)]	P10636-2 2xAcetyl [K228(100); K234(100)]	0.0708591	0.00296639	1	1	2	P10636-2	Isoform Fetal-tau of Microtubule-associated protein tau OS=Homo sapiens OX=9606 GN=MAPT	P10636-2 [223-238]	1	1988.1	3	31.647	0.0004292	0.00655	1.79
[K].VQIVYKPVDLSKVTSKCGSLGNIHHKPGGGQVEVK.[S]	1xCarbamidomethyl [C17]; 1xMethyl [K]; 3xPhospho [Y5(83.1); S11(83.1); T/S]	P10636-2 3xPhospho [Y227(83.1); S233(83.1); T/S]	0.00712598	0.000330979	1	1	8	P10636-2	Isoform Fetal-tau of Microtubule-associated protein tau OS=Homo sapiens OX=9606 GN=MAPT	P10636-2 [223-257]	2	4012.95	6	31.3944	0.000111	0.0001942	3.35
[R].GAAPPGQK.[G]			0.00139053	0.000330979	1	1	1156	P10636-2	Isoform Fetal-tau of Microtubule-associated protein tau OS=Homo sapiens OX=9606 GN=MAPT	P10636-2 [104-111]	0	725.394	2	51.536	0.000111	3.536e-05	2.17
[R].GAAPPGQKGQANATR.[I]	1xAcetyl [K8(100)]	P10636-2 1xAcetyl [K111(100)]	4.92835e-05	0	1	1	8	P10636-2	Isoform Fetal-tau of Microtubule-associated protein tau OS=Homo sapiens OX=9606 GN=MAPT	P10636-2 [104-118]	1	1465.75	2	50.0824	0	3.097e-09	2.93
[R].GAAPPGQKGQANATR.[I]	1xSuccinyl [K8]		6.29923e-05	0	1	1	6	P10636-2	Isoform Fetal-tau of Microtubule-associated protein tau OS=Homo sapiens OX=9606 GN=MAPT	P10636-2 [104-118]	1	1523.76	2	50.8436	0	8.99e-10	3.4
[R].GAAPPGQKGQANATRIPAKTPPAPK.[T]			2.72745e-05	0	1	1	11	P10636-2	Isoform Fetal-tau of Microtubule-associated protein tau OS=Homo sapiens OX=9606 GN=MAPT	P10636-2 [104-128]	3	2424.35	4	28.9394	0	2.191e-08	3.63
[R].HLSNVSSTGSIDMVDSPQLATLADEVSASLAK.[Q]			8.59201e-12	0	1	1	286	P10636-2	Isoform Fetal-tau of Microtubule-associated protein tau OS=Homo sapiens OX=9606 GN=MAPT	P10636-2 [324-355]	0	3243.6	3	60.3298	0	4.222e-16	8.86
[R].HLSNVSSTGSIDMVDSPQLATLADEVSASLAK.[Q]	1xOxidation [M13]		5.88983e-11	0	1	1	235	P10636-2	Isoform Fetal-tau of Microtubule-associated protein tau OS=Homo sapiens OX=9606 GN=MAPT	P10636-2 [324-355]	0	3259.6	3	59.3541	0	4.222e-16	8.91
[R].HLSNVSSTGSIDMVDSPQLATLADEVSASLAK.[Q]	1xOxidation [M13]; 1xMethyl [K32(100)]	P10636-2 1xMethyl [K355(100)]	0.0445284	0.0024098	1	1	2	P10636-2	Isoform Fetal-tau of Microtubule-associated protein tau OS=Homo sapiens OX=9606 GN=MAPT	P10636-2 [324-355]	0	3273.62	3	61.4649	0.0003415	0.003292	2.47
[R].HLSNVSSTGSIDMVDSPQLATLADEVSASLAK.[Q]	1xPhospho [S3(100)]	P10636-2 1xPhospho [S326(100)]	2.21686e-10	0	1	1	589	P10636-2	Isoform Fetal-tau of Microtubule-associated protein tau OS=Homo sapiens OX=9606 GN=MAPT	P10636-2 [324-355]	0	3323.57	3	19.5814	0	4.222e-16	8.86
[R].HLSNVSSTGSIDMVDSPQLATLADEVSASLAK.[Q]	1xOxidation [M13]; 1xPhospho [S3(100)]; 1xPhospho [S6(99.6)]; 1xPhospho [S7(99.1)]; 1xPhospho [T8(99.5)]; 1xPhospho [S10(100)]; 1xPhospho [S16(100)]	P10636-2 1xPhospho [S326(100)]; 1xPhospho [S329(99.6)]; 1xPhospho [S330(99.1)]; 1xPhospho [T331(99.5)]; 1xPhospho [S333(100)]; 1xPhospho [S339(100)]	1.15002e-09	0	1	1	287	P10636-2	Isoform Fetal-tau of Microtubule-associated protein tau OS=Homo sapiens OX=9606 GN=MAPT	P10636-2 [324-355]	0	3339.57	3	80.6646	0	4.222e-16	8.63
[R].HLSNVSSTGSIDMVDSPQLATLADEVSASLAK.[Q]	1xOxidation [M13]; 1xPhospho [S/T]; 1xMethyl [K32(100)]	P10636-2 1xMethyl [K355(100)]	0.0113718	0.000330979	1	1	5	P10636-2	Isoform Fetal-tau of Microtubule-associated protein tau OS=Homo sapiens OX=9606 GN=MAPT	P10636-2 [324-355]	0	3353.58	3	52.8088	0.000111	0.0004135	2.28
[R].HLSNVSSTGSIDMVDSPQLATLADEVSASLAK.[Q]	2xPhospho [S3(100); S6(99)]; 2xPhospho [S16(100); T21(100)]	P10636-2 2xPhospho [S326(100); S329(99)]; 2xPhospho [S339(100); T344(100)]	2.87745e-09	0	1	1	118	P10636-2	Isoform Fetal-tau of Microtubule-associated protein tau OS=Homo sapiens OX=9606 GN=MAPT	P10636-2 [324-355]	0	3403.54	3	22.5498	0	4.222e-16	8.63
[R].HLSNVSSTGSIDMVDSPQLATLADEVSASLAK.[Q]	1xOxidation [M13]; 2xPhospho [S3(100); S6(98.6)]; 2xPhospho [S6(100); T8(98.4)]; 2xPhospho [S3(100); S10(97.8)]	P10636-2 2xPhospho [S326(100); S329(98.6)]; 2xPhospho [S329(100); T331(98.4)]; 2xPhospho [S326(100); S333(97.8)]	6.23231e-08	0	1	1	101	P10636-2	Isoform Fetal-tau of Microtubule-associated protein tau OS=Homo sapiens OX=9606 GN=MAPT	P10636-2 [324-355]	0	3419.53	3	111.255	0	8.62e-15	6.64
[R].HLSNVSSTGSIDMVDSPQLATLADEVSASLAK.[Q]	3xPhospho [S3(100); S6(100); S7(98.4)]	P10636-2 3xPhospho [S326(100); S329(100); S330(98.4)]	1.18008e-07	0	1	1	40	P10636-2	Isoform Fetal-tau of Microtubule-associated protein tau OS=Homo sapiens OX=9606 GN=MAPT	P10636-2 [324-355]	0	3483.5	3	12.1204	0	1.471e-15	5.99
[R].HLSNVSSTGSIDMVDSPQLATLADEVSASLAK.[Q]	1xOxidation [M13]; 3xPhospho [S3(100); S6(98.9); S/T]	P10636-2 3xPhospho [S326(100); S329(98.9); S/T]	1.60411e-05	0	1	1	5	P10636-2	Isoform Fetal-tau of Microtubule-associated protein tau OS=Homo sapiens OX=9606 GN=MAPT	P10636-2 [324-355]	0	3499.5	3	113.88	0	1.293e-11	4.29
[R].HLSNVSSTGSIDMVDSPQLATLADEVSASLAKQGL.[-]			2.25233e-06	0	1	1	4	P10636-2	Isoform Fetal-tau of Microtubule-associated protein tau OS=Homo sapiens OX=9606 GN=MAPT	P10636-2 [324-358]	1	3541.77	3	65.9302	0	2.957e-14	5.26
[R].HLSNVSSTGSIDMVDSPQLATLADEVSASLAKQGL.[-]	1xMethyl [K32(100)]	P10636-2 1xMethyl [K355(100)]	0.000102808	0	1	1	5	P10636-2	Isoform Fetal-tau of Microtubule-associated protein tau OS=Homo sapiens OX=9606 GN=MAPT	P10636-2 [324-358]	1	3555.78	3	53.6879	9.283e-05	1.209e-07	3.49
[R].HLSNVSSTGSIDMVDSPQLATLADEVSASLAKQGL.[-]	1xOxidation [M13]		0.0373582	0.00215984	1	1	2	P10636-2	Isoform Fetal-tau of Microtubule-associated protein tau OS=Homo sapiens OX=9606 GN=MAPT	P10636-2 [324-358]	1	3557.76	3	54.0298	0.0009729	0.02548	2.04
[R].HLSNVSSTGSIDMVDSPQLATLADEVSASLAKQGL.[-]	1xOxidation [M13]; 1xMethyl [K32(100)]	P10636-2 1xMethyl [K355(100)]	0.000233303	0.000330979	1	1	7	P10636-2	Isoform Fetal-tau of Microtubule-associated protein tau OS=Homo sapiens OX=9606 GN=MAPT	P10636-2 [324-358]	1	3571.78	3	53.4975	3.337e-05	5.343e-08	2.93
[R].HLSNVSSTGSIDMVDSPQLATLADEVSASLAKQGL.[-]	1xSuccinyl [K32]		0.0313548	0.00188178	1	1	1	P10636-2	Isoform Fetal-tau of Microtubule-associated protein tau OS=Homo sapiens OX=9606 GN=MAPT	P10636-2 [324-358]	1	3641.79	3	83.2931	0.0002807	0.001951	1.96
[R].HLSNVSSTGSIDMVDSPQLATLADEVSASLAKQGL.[-]	1xPhospho [T/S]; 1xAcetyl [K32(100)]	P10636-2 1xAcetyl [K355(100)]	0.0121906	0.000330979	1	1	3	P10636-2	Isoform Fetal-tau of Microtubule-associated protein tau OS=Homo sapiens OX=9606 GN=MAPT	P10636-2 [324-358]	1	3663.75	3	68.4135	0.000111	0.000463	2.53
[R].IPAKTPPAPK.[T]			0.000377251	0.000330979	1	1	5	P10636-2	Isoform Fetal-tau of Microtubule-associated protein tau OS=Homo sapiens OX=9606 GN=MAPT	P10636-2 [119-128]	1	1019.62	3	33.6581	0.000111	5.999e-07	2.61
[R].IPAKTPPAPK.[T]	1xPhospho [T5(100)]	P10636-2 1xPhospho [T123(100)]	0.000148244	0	1	1	13	P10636-2	Isoform Fetal-tau of Microtubule-associated protein tau OS=Homo sapiens OX=9606 GN=MAPT	P10636-2 [119-128]	1	1099.59	3	49.3186	0	1.287e-08	3.53
[R].IPAKTPPAPK.[T]	1xSuccinyl [K4]		0.000433275	0.000330979	1	1	6	P10636-2	Isoform Fetal-tau of Microtubule-associated protein tau OS=Homo sapiens OX=9606 GN=MAPT	P10636-2 [119-128]	1	1119.64	2	45.6539	0.000111	3.655e-07	2.71
[R].IPAKTPPAPKTPPSSGEPPK.[S]	2xPhospho [T5(100); T11(100)]	P10636-2 2xPhospho [T123(100); T129(100)]	1.38211e-05	0	1	1	34	P10636-2	Isoform Fetal-tau of Microtubule-associated protein tau OS=Homo sapiens OX=9606 GN=MAPT	P10636-2 [119-138]	2	2157.04	3	72.4997	0	1.975e-11	5.31
[R].KDQGGYTMHQDQEGDTDAGLK.[A]			5.72944e-10	0	1	1	945	P10636-2	Isoform Fetal-tau of Microtubule-associated protein tau OS=Homo sapiens OX=9606 GN=MAPT	P10636-2 [30-50]	1	2294	2	35.3482	0	4.222e-16	7.17
[R].KDQGGYTMHQDQEGDTDAGLK.[A]	1xMethyl [K1(100)]	P10636-2 1xMethyl [K30(100)]	4.55124e-08	0	1	1	10	P10636-2	Isoform Fetal-tau of Microtubule-associated protein tau OS=Homo sapiens OX=9606 GN=MAPT	P10636-2 [30-50]	1	2308.01	3	42.7354	0	4.222e-16	5.59
[R].KDQGGYTMHQDQEGDTDAGLK.[A]	1xOxidation [M8]		3.14056e-09	0	1	1	900	P10636-2	Isoform Fetal-tau of Microtubule-associated protein tau OS=Homo sapiens OX=9606 GN=MAPT	P10636-2 [30-50]	1	2309.99	3	45.7121	0	4.497e-16	6.3
[R].KDQGGYTMHQDQEGDTDAGLK.[A]	1xOxidation [M8]; 1xMethyl [K1(100)]	P10636-2 1xMethyl [K30(100)]	0.000356948	0.000330979	1	1	2	P10636-2	Isoform Fetal-tau of Microtubule-associated protein tau OS=Homo sapiens OX=9606 GN=MAPT	P10636-2 [30-50]	1	2324.01	3	36.5012	0.000111	2.037e-07	2.9
[R].KDQGGYTMHQDQEGDTDAGLK.[A]	1xAcetyl [K1(100)]	P10636-2 1xAcetyl [K30(100)]	2.53155e-08	0	1	1	9	P10636-2	Isoform Fetal-tau of Microtubule-associated protein tau OS=Homo sapiens OX=9606 GN=MAPT	P10636-2 [30-50]	1	2336.01	3	48.15	0	4.222e-16	6.28
[R].KDQGGYTMHQDQEGDTDAGLK.[A]	1xOxidation [M8]; 1xAcetyl [K1(100)]	P10636-2 1xAcetyl [K30(100)]	2.07158e-05	0	1	1	10	P10636-2	Isoform Fetal-tau of Microtubule-associated protein tau OS=Homo sapiens OX=9606 GN=MAPT	P10636-2 [30-50]	1	2352	3	37.5404	0	4.451e-11	3.5
[R].KDQGGYTMHQDQEGDTDAGLK.[A]	1xPhospho [T7(100)]	P10636-2 1xPhospho [T36(100)]	1.66918e-07	0	1	1	21	P10636-2	Isoform Fetal-tau of Microtubule-associated protein tau OS=Homo sapiens OX=9606 GN=MAPT	P10636-2 [30-50]	1	2373.97	3	47.0737	0	4.721e-16	5.23
[R].KDQGGYTMHQDQEGDTDAGLK.[A]	1xSuccinyl [K1]		9.29876e-07	0	1	1	4	P10636-2	Isoform Fetal-tau of Microtubule-associated protein tau OS=Homo sapiens OX=9606 GN=MAPT	P10636-2 [30-50]	1	2394.02	3	47.22	0	1.933e-15	5
[R].KDQGGYTMHQDQEGDTDAGLKAEEAGIGDTPSLEDEAAGHVTQAR.[M]			5.67473e-12	0	1	1	9	P10636-2	Isoform Fetal-tau of Microtubule-associated protein tau OS=Homo sapiens OX=9606 GN=MAPT	P10636-2 [30-74]	2	4699.11	5	38.3296	0	4.222e-16	9.42
[R].LQTAPVPMPDLK.[N]			0.00021545	0	1	1	424	P10636-2	Isoform Fetal-tau of Microtubule-associated protein tau OS=Homo sapiens OX=9606 GN=MAPT	P10636-2 [191-202]	0	1309.72	2	52.2382	0.000111	1.983e-06	2.91
[R].LQTAPVPMPDLK.[N]	1xOxidation [M8]		0.000234792	0.000330979	1	1	921	P10636-2	Isoform Fetal-tau of Microtubule-associated protein tau OS=Homo sapiens OX=9606 GN=MAPT	P10636-2 [191-202]	0	1325.71	2	52.5471	0.000111	7.424e-07	2.86
[R].LQTAPVPMPDLK.[N]	1xPhospho [T3(100)]	P10636-2 1xPhospho [T193(100)]	0.000830498	0.000330979	1	1	9	P10636-2	Isoform Fetal-tau of Microtubule-associated protein tau OS=Homo sapiens OX=9606 GN=MAPT	P10636-2 [191-202]	0	1389.68	2	95.7094	0.000111	2.284e-06	2.69
[R].LQTAPVPMPDLK.[N]	1xOxidation [M8]; 1xPhospho [T3(100)]	P10636-2 1xPhospho [T193(100)]	0.00249037	0.000330979	1	1	6	P10636-2	Isoform Fetal-tau of Microtubule-associated protein tau OS=Homo sapiens OX=9606 GN=MAPT	P10636-2 [191-202]	0	1405.68	2	93.901	0.000111	2.855e-05	2.67
[R].LQTAPVPMPDLKNVK.[S]			5.44739e-05	0	1	1	13	P10636-2	Isoform Fetal-tau of Microtubule-associated protein tau OS=Homo sapiens OX=9606 GN=MAPT	P10636-2 [191-205]	1	1650.92	3	43.5967	0	5.726e-10	3.9
[R].LQTAPVPMPDLKNVK.[S]	1xOxidation [M8]		0.000763911	0.000330979	1	1	2	P10636-2	Isoform Fetal-tau of Microtubule-associated protein tau OS=Homo sapiens OX=9606 GN=MAPT	P10636-2 [191-205]	1	1666.92	3	38.3258	0.000111	1.839e-06	2.54
[R].LQTAPVPMPDLKNVKSK.[I]			0.000724993	0.000330979	1	1	1	P10636-2	Isoform Fetal-tau of Microtubule-associated protein tau OS=Homo sapiens OX=9606 GN=MAPT	P10636-2 [191-207]	2	1866.05	4	32.1483	0.000111	1.596e-06	2.82
[R].MVSKSKDGTGSDDKK.[A]			0.000196419	0	1	1	7	P10636-2	Isoform Fetal-tau of Microtubule-associated protein tau OS=Homo sapiens OX=9606 GN=MAPT	P10636-2 [75-89]	3	1582.77	4	24.9638	0	3.108e-08	2.96
[R].MVSKSKDGTGSDDKK.[A]	1xOxidation [M1]		0.00385946	0.000330979	1	1	2	P10636-2	Isoform Fetal-tau of Microtubule-associated protein tau OS=Homo sapiens OX=9606 GN=MAPT	P10636-2 [75-89]	3	1598.77	4	25.0835	0.000111	6.594e-05	1.92
[R].QEFEVMEDHAGTYGLGDR.[K]			2.63194e-08	0	1	1	775	P10636-2	Isoform Fetal-tau of Microtubule-associated protein tau OS=Homo sapiens OX=9606 GN=MAPT	P10636-2 [12-29]	0	2053.89	2	52.6445	0	4.222e-16	6.85
[R].QEFEVMEDHAGTYGLGDR.[K]	1xMethyl [R18(100)]	P10636-2 1xMethyl [R29(100)]	0.00314998	0.000330979	1	1	8	P10636-2	Isoform Fetal-tau of Microtubule-associated protein tau OS=Homo sapiens OX=9606 GN=MAPT	P10636-2 [12-29]	0	2067.91	2	48.8845	0.0003901	0.004854	3.16
[R].QEFEVMEDHAGTYGLGDR.[K]	1xOxidation [M6]		9.3147e-08	0	1	1	942	P10636-2	Isoform Fetal-tau of Microtubule-associated protein tau OS=Homo sapiens OX=9606 GN=MAPT	P10636-2 [12-29]	0	2069.89	2	52.3489	0	5.04e-16	6.11
[R].QEFEVMEDHAGTYGLGDR.[K]	1xPhospho [T12(100)]	P10636-2 1xPhospho [T23(100)]	1.66227e-05	0	1	1	30	P10636-2	Isoform Fetal-tau of Microtubule-associated protein tau OS=Homo sapiens OX=9606 GN=MAPT	P10636-2 [12-29]	0	2133.86	3	61.1531	0	9.786e-11	5.09
[R].QEFEVMEDHAGTYGLGDR.[K]	1xOxidation [M6]; 1xPhospho [T12(100)]	P10636-2 1xPhospho [T23(100)]	0.000181349	0	1	1	7	P10636-2	Isoform Fetal-tau of Microtubule-associated protein tau OS=Homo sapiens OX=9606 GN=MAPT	P10636-2 [12-29]	0	2149.85	3	60.5538	0	2.426e-08	3.32
[R].QEFEVMEDHAGTYGLGDRK.[D]			1.8487e-08	0	1	1	553	P10636-2	Isoform Fetal-tau of Microtubule-associated protein tau OS=Homo sapiens OX=9606 GN=MAPT	P10636-2 [12-30]	1	2181.99	2	33.9519	0	4.823e-16	6.09
[R].QEFEVMEDHAGTYGLGDRK.[D]	1xMethyl [R/K]		0.00651699	0.000330979	1	1	12	P10636-2	Isoform Fetal-tau of Microtubule-associated protein tau OS=Homo sapiens OX=9606 GN=MAPT	P10636-2 [12-30]	1	2196	3	33.2054	0.000111	0.0001667	2.73
[R].QEFEVMEDHAGTYGLGDRK.[D]	1xOxidation [M6]		4.7544e-07	0	1	1	274	P10636-2	Isoform Fetal-tau of Microtubule-associated protein tau OS=Homo sapiens OX=9606 GN=MAPT	P10636-2 [12-30]	1	2197.98	2	42.4601	0	5.933e-16	5.47
[R].QEFEVMEDHAGTYGLGDRK.[D]	1xPhospho [T12(100)]	P10636-2 1xPhospho [T23(100)]	3.62544e-05	0	1	1	13	P10636-2	Isoform Fetal-tau of Microtubule-associated protein tau OS=Homo sapiens OX=9606 GN=MAPT	P10636-2 [12-30]	1	2261.95	3	44.3879	0	1.661e-08	4.51
[R].SGYSSPGSPGTPGSR.[S]			4.34485e-05	0	1	1	892	P10636-2	Isoform Fetal-tau of Microtubule-associated protein tau OS=Homo sapiens OX=9606 GN=MAPT	P10636-2 [143-157]	0	1393.63	2	64.497	0	1.327e-09	3.54
[R].SGYSSPGSPGTPGSR.[S]	1xPhospho [S14(100)]	P10636-2 1xPhospho [S156(100)]	4.27521e-05	0	1	1	285	P10636-2	Isoform Fetal-tau of Microtubule-associated protein tau OS=Homo sapiens OX=9606 GN=MAPT	P10636-2 [143-157]	0	1473.6	2	92.2864	0	1.277e-09	3.88
[R].SGYSSPGSPGTPGSR.[S]	2xPhospho [S5(100); S8(100)]	P10636-2 2xPhospho [S147(100); S150(100)]	0.000129151	0	1	1	429	P10636-2	Isoform Fetal-tau of Microtubule-associated protein tau OS=Homo sapiens OX=9606 GN=MAPT	P10636-2 [143-157]	0	1553.57	2	114.248	0	3.434e-08	3.61
[R].SRTPSLPTPPTR.[E]			0.000401499	0.000330979	1	1	340	P10636-2	Isoform Fetal-tau of Microtubule-associated protein tau OS=Homo sapiens OX=9606 GN=MAPT	P10636-2 [158-169]	1	1309.72	2	32.7349	0.000111	2.901e-07	3.13
[R].SRTPSLPTPPTR.[E]	1xPhospho [T8(100)]	P10636-2 1xPhospho [T165(100)]	0.00134306	0.000330979	1	1	45	P10636-2	Isoform Fetal-tau of Microtubule-associated protein tau OS=Homo sapiens OX=9606 GN=MAPT	P10636-2 [158-169]	1	1389.69	2	55.6231	0.000439	0.00803	3.31
[R].SRTPSLPTPPTR.[E]	2xPhospho [T3(100); T8(99.4)]	P10636-2 2xPhospho [T160(100); T165(99.4)]	0.00108345	0.000330979	1	1	43	P10636-2	Isoform Fetal-tau of Microtubule-associated protein tau OS=Homo sapiens OX=9606 GN=MAPT	P10636-2 [158-169]	1	1469.65	3	81.1435	0.000111	4.507e-06	4.03
[R].SRTPSLPTPPTREPK.[K]			0.000124271	0	1	1	123	P10636-2	Isoform Fetal-tau of Microtubule-associated protein tau OS=Homo sapiens OX=9606 GN=MAPT	P10636-2 [158-172]	2	1663.91	3	33.0627	0	7.414e-09	3.75
[R].SRTPSLPTPPTREPK.[K]	1xPhospho [T3(100)]	P10636-2 1xPhospho [T160(100)]	0.000472778	0.000330979	1	1	59	P10636-2	Isoform Fetal-tau of Microtubule-associated protein tau OS=Homo sapiens OX=9606 GN=MAPT	P10636-2 [158-172]	2	1743.88	3	44.3929	0.000111	7.5e-07	3.69
[R].SRTPSLPTPPTREPK.[K]	2xPhospho [T3(100); T8(99.5)]; 2xPhospho [S1(99.3); S5(99.3)]	P10636-2 2xPhospho [T160(100); T165(99.5)]; 2xPhospho [S158(99.3); S162(99.3)]	0.00145283	0.000330979	1	1	42	P10636-2	Isoform Fetal-tau of Microtubule-associated protein tau OS=Homo sapiens OX=9606 GN=MAPT	P10636-2 [158-172]	2	1823.85	3	54.5538	0.000111	8.998e-06	4
[R].SRTPSLPTPPTREPK.[K]	3xPhospho [T3(100); T8(100); T11(100)]	P10636-2 3xPhospho [T160(100); T165(100); T168(100)]	0.008188	0.000330979	1	1	9	P10636-2	Isoform Fetal-tau of Microtubule-associated protein tau OS=Homo sapiens OX=9606 GN=MAPT	P10636-2 [158-172]	2	1903.81	3	96.0261	0.000111	0.0002451	3.99
[R].SRTPSLPTPPTREPKK.[V]			0.00039108	0.000330979	1	1	1	P10636-2	Isoform Fetal-tau of Microtubule-associated protein tau OS=Homo sapiens OX=9606 GN=MAPT	P10636-2 [158-173]	3	1792.01	4	30.4529	0.000111	2.675e-07	3.76
[R].TPPKSPSSAK.[S]			0.000107542	0	1	1	731	P10636-2	Isoform Fetal-tau of Microtubule-associated protein tau OS=Homo sapiens OX=9606 GN=MAPT	P10636-2 [179-188]	1	999.547	3	27.866	0.000111	4.242e-07	2.8
[R].TPPKSPSSAK.[S]	1xPhospho [S5(100)]; 1xPhospho [S8(99.2)]	P10636-2 1xPhospho [S183(100)]; 1xPhospho [S186(99.2)]	0.000155539	0	1	1	30	P10636-2	Isoform Fetal-tau of Microtubule-associated protein tau OS=Homo sapiens OX=9606 GN=MAPT	P10636-2 [179-188]	1	1079.51	3	41.9174	0	1.973e-08	3.44
[R].TPPKSPSSAK.[S]	1xSuccinyl [K4]		0.0201937	0.00129777	1	1	6	P10636-2	Isoform Fetal-tau of Microtubule-associated protein tau OS=Homo sapiens OX=9606 GN=MAPT	P10636-2 [179-188]	1	1099.56	2	43.6014	0.0002317	0.00117	1.37
[R].TPPKSPSSAK.[S]	2xPhospho [T1(100); S5(99.7)]	P10636-2 2xPhospho [T179(100); S183(99.7)]	0.0527156	0.0024098	1	1	7	P10636-2	Isoform Fetal-tau of Microtubule-associated protein tau OS=Homo sapiens OX=9606 GN=MAPT	P10636-2 [179-188]	1	1159.48	2	80.8844	0.0003533	0.004234	2.47
[R].TPPKSPSSAKSRLQTAPVPMPDLK.[N]	1xMethyl [R/K]; 1xAcetyl [K4(99)]	P10636-2 1xAcetyl [K182(99)]	0.0552634	0.0024098	1	1	2	P10636-2	Isoform Fetal-tau of Microtubule-associated protein tau OS=Homo sapiens OX=9606 GN=MAPT	P10636-2 [179-202]	3	2589.41	3	47.8906	0.0003901	0.004533	2.56
[R].TPSLPTPPTR.[E]			0.000274392	0.000330979	1	1	1061	P10636-2	Isoform Fetal-tau of Microtubule-associated protein tau OS=Homo sapiens OX=9606 GN=MAPT	P10636-2 [160-169]	0	1066.59	2	71.5813	0.000111	2.802e-07	3.02
[R].TPSLPTPPTR.[E]	1xPhospho [T6(100)]	P10636-2 1xPhospho [T165(100)]	0.000433275	0.000330979	1	1	90	P10636-2	Isoform Fetal-tau of Microtubule-associated protein tau OS=Homo sapiens OX=9606 GN=MAPT	P10636-2 [160-169]	0	1146.56	2	21.7863	0.000111	4.295e-07	3.31
[R].TPSLPTPPTREPK.[K]			7.69006e-06	0	1	1	1194	P10636-2	Isoform Fetal-tau of Microtubule-associated protein tau OS=Homo sapiens OX=9606 GN=MAPT	P10636-2 [160-172]	1	1420.78	3	45.1235	0	1.708e-09	4.23
[R].TPSLPTPPTREPK.[K]	1xPhospho [T9(100)]	P10636-2 1xPhospho [T168(100)]	0.000151605	0	1	1	56	P10636-2	Isoform Fetal-tau of Microtubule-associated protein tau OS=Homo sapiens OX=9606 GN=MAPT	P10636-2 [160-172]	1	1500.75	3	49.9987	9.283e-05	9.448e-08	4.26
[R].TPSLPTPPTREPK.[K]	1xSuccinyl [K13]; 1xMethyl [R10(100)]	P10636-2 1xMethyl [R169(100)]	0.0591138	0.0024098	1	1	2	P10636-2	Isoform Fetal-tau of Microtubule-associated protein tau OS=Homo sapiens OX=9606 GN=MAPT	P10636-2 [160-172]	1	1534.81	3	42.8205	0.002679	0.09714	2.12
[R].VQSKIGSLDNITHVPGGGNK.[K]	1xSuccinyl [K4]		6.32333e-07	0	1	1	6	P10636-2	Isoform Fetal-tau of Microtubule-associated protein tau OS=Homo sapiens OX=9606 GN=MAPT	P10636-2 [267-286]	1	2121.09	3	48.9907	0	6.314e-16	5.02
[R].VQSKIGSLDNITHVPGGGNK.[K]	2xPhospho [S3(100); S7(100)]	P10636-2 2xPhospho [S269(100); S273(100)]	5.95362e-06	0	1	1	7	P10636-2	Isoform Fetal-tau of Microtubule-associated protein tau OS=Homo sapiens OX=9606 GN=MAPT	P10636-2 [267-286]	1	2181.01	3	61.9013	0	1.753e-12	6.16
[R].VQSKIGSLDNITHVPGGGNKK.[I]	2xPhospho [S3(100); S7(100)]	P10636-2 2xPhospho [S269(100); S273(100)]	0.00310096	0.000330979	1	1	2	P10636-2	Isoform Fetal-tau of Microtubule-associated protein tau OS=Homo sapiens OX=9606 GN=MAPT	P10636-2 [267-287]	2	2309.11	3	44.0674	0.0002034	0.0009852	2.95
